# Supplementary material for: Functional Characterization of Target of Rapamycin Signaling in Verticillium dahliae
Source: Front Microbiol. 2019 Mar 13;10:501. doi: 10.3389/fmicb.2019.00501 (PMC6424901; doi:10.3389/fmicb.2019.00501)
Supplement: Supplementary file 2 [file Data_Sheet_2.xlsx]

## Sheet: Table S3
Supplementary Table 3｜Changed GO terms
UP-regulated GO terms
GO_accession	Description	Term_type	pValue	DEG_item	DEG_list	Bg_item	Bg_list	Gene_names
GO:0043043	peptide biosynthetic process	biological_process	1.2395e-23	160	2108	300	7785	VDAG_JR2_Chr2g05620,VDAG_JR2_Chr1g04690,VDAG_JR2_Chr3g05790,VDAG_JR2_Chr2g04990,VDAG_JR2_Chr4g02060,VDAG_JR2_Chr3g08430,VDAG_JR2_Chr1g15740,VDAG_JR2_Chr1g11410,VDAG_JR2_Chr5g06420,VDAG_JR2_Chr1g08060,VDAG_JR2_Chr1g00200,VDAG_JR2_Chr5g11250,VDAG_JR2_Chr2g04980,VDAG_JR2_Chr5g04310,VDAG_JR2_Chr8g00270,VDAG_JR2_Chr3g07230,VDAG_JR2_Chr2g08150,VDAG_JR2_Chr4g05180,VDAG_JR2_Chr5g08870,VDAG_JR2_Chr8g04720…
GO:0006412	translation	biological_process	1.3735e-23	156	2108	290	7785	VDAG_JR2_Chr8g04220,VDAG_JR2_Chr1g25750,VDAG_JR2_Chr1g21470,VDAG_JR2_Chr5g04140,VDAG_JR2_Chr5g09850,VDAG_JR2_Chr6g09470,VDAG_JR2_Chr2g07530,VDAG_JR2_Chr6g01760,VDAG_JR2_Chr1g05090,VDAG_JR2_Chr5g01720,VDAG_JR2_Chr1g03900,VDAG_JR2_Chr1g29120,VDAG_JR2_Chr1g19440,VDAG_JR2_Chr5g00730,VDAG_JR2_Chr1g02660,VDAG_JR2_Chr1g08200,VDAG_JR2_Chr4g04920,VDAG_JR2_Chr5g08480,VDAG_JR2_Chr7g10120,VDAG_JR2_Chr5g04470…
GO:0006518	peptide metabolic process	biological_process	1.3457e-22	163	2108	313	7785	VDAG_JR2_Chr7g02550,VDAG_JR2_Chr2g01640,VDAG_JR2_Chr1g12510,VDAG_JR2_Chr1g18340,VDAG_JR2_Chr5g06000,VDAG_JR2_Chr7g07230,VDAG_JR2_Chr1g13620,VDAG_JR2_Chr1g27830,VDAG_JR2_Chr1g13770,VDAG_JR2_Chr3g12570,VDAG_JR2_Chr4g05370,VDAG_JR2_Chr4g08460,VDAG_JR2_Chr6g00200,VDAG_JR2_Chr3g04740,VDAG_JR2_Chr5g09470,VDAG_JR2_Chr2g01380,VDAG_JR2_Chr2g05890,VDAG_JR2_Chr1g07510,VDAG_JR2_Chr1g16020,VDAG_JR2_Chr1g15770…
GO:0043604	amide biosynthetic process	biological_process	1.5058e-20	162	2108	321	7785	VDAG_JR2_Chr1g22300,VDAG_JR2_Chr3g04200,VDAG_JR2_Chr4g10930,VDAG_JR2_Chr2g12380,VDAG_JR2_Chr3g07500,VDAG_JR2_Chr2g07520,VDAG_JR2_Chr4g01020,VDAG_JR2_Chr1g09920,VDAG_JR2_Chr8g08630,VDAG_JR2_Chr3g10690,VDAG_JR2_Chr1g01270,VDAG_JR2_Chr2g12510,VDAG_JR2_Chr4g02320,VDAG_JR2_Chr5g04830,VDAG_JR2_Chr8g05380,VDAG_JR2_Chr3g03270,VDAG_JR2_Chr1g01250,VDAG_JR2_Chr7g06760,VDAG_JR2_Chr7g07490,VDAG_JR2_Chr1g02860…
GO:1901566	organonitrogen compound biosynthetic process	biological_process	1.3978e-19	251	2108	578	7785	VDAG_JR2_Chr1g12700,VDAG_JR2_Chr3g03630,VDAG_JR2_Chr2g07530,VDAG_JR2_Chr4g07610,VDAG_JR2_Chr8g04220,VDAG_JR2_Chr1g25750,VDAG_JR2_Chr1g21470,VDAG_JR2_Chr5g04140,VDAG_JR2_Chr5g09850,VDAG_JR2_Chr6g09470,VDAG_JR2_Chr1g00570,VDAG_JR2_Chr5g07400,VDAG_JR2_Chr1g19440,VDAG_JR2_Chr1g29120,VDAG_JR2_Chr1g08200,VDAG_JR2_Chr5g00730,VDAG_JR2_Chr1g02660,VDAG_JR2_Chr4g04920,VDAG_JR2_Chr5g08480,VDAG_JR2_Chr8g04200…
GO:0043603	cellular amide metabolic process	biological_process	3.6984e-19	167	2108	343	7785	VDAG_JR2_Chr2g12380,VDAG_JR2_Chr4g10930,VDAG_JR2_Chr3g04200,VDAG_JR2_Chr1g22300,VDAG_JR2_Chr4g02320,VDAG_JR2_Chr2g12510,VDAG_JR2_Chr1g01270,VDAG_JR2_Chr3g10690,VDAG_JR2_Chr1g09920,VDAG_JR2_Chr8g08630,VDAG_JR2_Chr2g07520,VDAG_JR2_Chr4g01020,VDAG_JR2_Chr3g07500,VDAG_JR2_Chr7g06760,VDAG_JR2_Chr1g01250,VDAG_JR2_Chr3g03270,VDAG_JR2_Chr8g05380,VDAG_JR2_Chr3g07920,VDAG_JR2_Chr5g04830,VDAG_JR2_Chr1g02860…
GO:0005840	ribosome	cellular_component	5.9437e-19	108	2108	192	7785	VDAG_JR2_Chr3g02810,VDAG_JR2_Chr7g06870,VDAG_JR2_Chr4g04820,VDAG_JR2_Chr4g11950,VDAG_JR2_Chr5g08870,VDAG_JR2_Chr1g29580,VDAG_JR2_Chr7g09950,VDAG_JR2_Chr3g07230,VDAG_JR2_Chr1g14400,VDAG_JR2_Chr6g08630,VDAG_JR2_Chr1g01260,VDAG_JR2_Chr1g08790,VDAG_JR2_Chr5g11250,VDAG_JR2_Chr4g10550,VDAG_JR2_Chr3g08430,VDAG_JR2_Chr1g11410,VDAG_JR2_Chr7g06510,VDAG_JR2_Chr1g15740,VDAG_JR2_Chr4g02060,VDAG_JR2_Chr1g17790…
GO:0003735	structural constituent of ribosome	molecular_function	3.0033e-18	107	2108	192	7785	VDAG_JR2_Chr8g05380,VDAG_JR2_Chr2g11830,VDAG_JR2_Chr1g19110,VDAG_JR2_Chr7g10090,VDAG_JR2_Chr1g01250,VDAG_JR2_Chr1g10900,VDAG_JR2_Chr3g03270,VDAG_JR2_Chr5g06740,VDAG_JR2_Chr3g10400,VDAG_JR2_Chr6g07550,VDAG_JR2_Chr7g07350,VDAG_JR2_Chr7g06760,VDAG_JR2_Chr8g06220,VDAG_JR2_Chr1g09270,VDAG_JR2_Chr3g02750,VDAG_JR2_Chr4g05280,VDAG_JR2_Chr2g12380,VDAG_JR2_Chr3g04200,VDAG_JR2_Chr2g04100,VDAG_JR2_Chr3g07500…
GO:1901564	organonitrogen compound metabolic process	biological_process	2.8761e-17	309	2108	773	7785	VDAG_JR2_Chr6g09690,VDAG_JR2_Chr1g29580,VDAG_JR2_Chr1g14400,VDAG_JR2_Chr1g01260,VDAG_JR2_Chr3g02840,VDAG_JR2_Chr4g11590,VDAG_JR2_Chr6g08260,VDAG_JR2_Chr1g16250,VDAG_JR2_Chr5g07770,VDAG_JR2_Chr4g04820,VDAG_JR2_Chr7g04670,VDAG_JR2_Chr2g03700,VDAG_JR2_Chr6g09720,VDAG_JR2_Chr2g01830,VDAG_JR2_Chr1g08790,VDAG_JR2_Chr4g10550,VDAG_JR2_Chr3g09910,VDAG_JR2_Chr4g10210,VDAG_JR2_Chr5g00040,VDAG_JR2_Chr1g05670…
GO:0005737	cytoplasm	cellular_component	9.6506e-16	305	2108	769	7785	VDAG_JR2_Chr7g04450,VDAG_JR2_Chr1g26750,VDAG_JR2_Chr4g06990,VDAG_JR2_Chr3g10700,VDAG_JR2_Chr7g04840,VDAG_JR2_Chr3g02740,VDAG_JR2_Chr6g05500,VDAG_JR2_Chr1g02140,VDAG_JR2_Chr1g03290,VDAG_JR2_Chr5g09480,VDAG_JR2_Chr3g04370,VDAG_JR2_Chr1g05850,VDAG_JR2_Chr5g00900,VDAG_JR2_Chr2g01830,VDAG_JR2_Chr7g06430,VDAG_JR2_Chr6g04110,VDAG_JR2_Chr1g12300,VDAG_JR2_Chr1g08790,VDAG_JR2_Chr2g08910,VDAG_JR2_Chr1g03080…
GO:0044444	cytoplasmic part	cellular_component	6.5223e-15	240	2108	580	7785	VDAG_JR2_Chr7g04750,VDAG_JR2_Chr6g06210,VDAG_JR2_Chr6g07200,VDAG_JR2_Chr7g02940,VDAG_JR2_Chr5g01720,VDAG_JR2_Chr1g03900,VDAG_JR2_Chr6g01760,VDAG_JR2_Chr5g03710,VDAG_JR2_Chr1g05090,VDAG_JR2_Chr7g04060,VDAG_JR2_Chr2g03560,VDAG_JR2_Chr7g10120,VDAG_JR2_Chr6g00460,VDAG_JR2_Chr1g19550,VDAG_JR2_Chr1g14960,VDAG_JR2_Chr1g29120,VDAG_JR2_Chr1g19440,VDAG_JR2_Chr1g08200,VDAG_JR2_Chr5g08480,VDAG_JR2_Chr4g04920…
GO:0030529	ribonucleoprotein complex	cellular_component	5.4971e-12	126	2108	279	7785	VDAG_JR2_Chr5g04140,VDAG_JR2_Chr1g25320,VDAG_JR2_Chr1g03290,VDAG_JR2_Chr7g00110,VDAG_JR2_Chr6g09470,VDAG_JR2_Chr5g09850,VDAG_JR2_Chr5g05980,VDAG_JR2_Chr1g25750,VDAG_JR2_Chr8g04220,VDAG_JR2_Chr7g01860,VDAG_JR2_Chr1g05850,VDAG_JR2_Chr6g08150,VDAG_JR2_Chr1g19270,VDAG_JR2_Chr1g00010,VDAG_JR2_Chr5g09480,VDAG_JR2_Chr5g01720,VDAG_JR2_Chr1g03900,VDAG_JR2_Chr7g04840,VDAG_JR2_Chr3g10700,VDAG_JR2_Chr5g00300…
GO:0044267	cellular protein metabolic process	biological_process	1.7374e-11	296	2108	795	7785	VDAG_JR2_Chr5g05750,VDAG_JR2_Chr2g08150,VDAG_JR2_Chr8g10850,VDAG_JR2_Chr1g07810,VDAG_JR2_Chr1g25740,VDAG_JR2_Chr8g04720,VDAG_JR2_Chr5g08870,VDAG_JR2_Chr2g08850,VDAG_JR2_Chr3g02810,VDAG_JR2_Chr4g09330,VDAG_JR2_Chr2g05620,VDAG_JR2_Chr2g04990,VDAG_JR2_Chr4g02060,VDAG_JR2_Chr4g05600,VDAG_JR2_Chr3g08430,VDAG_JR2_Chr1g11410,VDAG_JR2_Chr1g08060,VDAG_JR2_Chr5g04140,VDAG_JR2_Chr1g00570,VDAG_JR2_Chr1g21470…
GO:0005198	structural molecule activity	molecular_function	7.5489e-11	155	2108	369	7785	VDAG_JR2_Chr5g11250,VDAG_JR2_Chr1g16520,VDAG_JR2_Chr1g24990,VDAG_JR2_Chr3g08430,VDAG_JR2_Chr3g03840,VDAG_JR2_Chr1g12370,VDAG_JR2_Chr4g05930,VDAG_JR2_Chr1g11410,VDAG_JR2_Chr1g15740,VDAG_JR2_Chr8g00240,VDAG_JR2_Chr7g05170,VDAG_JR2_Chr4g02060,VDAG_JR2_Chr2g05620,VDAG_JR2_Chr1g04690,VDAG_JR2_Chr1g08910,VDAG_JR2_Chr3g02810,VDAG_JR2_Chr5g08870,VDAG_JR2_Chr3g07230,VDAG_JR2_Chr1g06180,VDAG_JR2_Chr1g08200…
GO:0032991	macromolecular complex	cellular_component	2.4194e-08	345	2108	1004	7785	VDAG_JR2_Chr6g01500,VDAG_JR2_Chr1g01760,VDAG_JR2_Chr1g09400,VDAG_JR2_Chr7g05850,VDAG_JR2_Chr1g13770,VDAG_JR2_Chr3g12570,VDAG_JR2_Chr4g08460,VDAG_JR2_Chr7g02550,VDAG_JR2_Chr4g08510,VDAG_JR2_Chr4g01810,VDAG_JR2_Chr7g04320,VDAG_JR2_Chr1g18340,VDAG_JR2_Chr1g12510,VDAG_JR2_Chr1g16020,VDAG_JR2_Chr1g03480,VDAG_JR2_Chr6g04850,VDAG_JR2_Chr4g06440,VDAG_JR2_Chr5g09470,VDAG_JR2_Chr1g25860,VDAG_JR2_Chr1g07510…
GO:0019538	protein metabolic process	biological_process	7.0016e-08	357	2108	1058	7785	VDAG_JR2_Chr3g10850,VDAG_JR2_Chr4g02920,VDAG_JR2_Chr6g08150,VDAG_JR2_Chr1g19270,VDAG_JR2_Chr1g00010,VDAG_JR2_Chr2g09940,VDAG_JR2_Chr1g28030,VDAG_JR2_Chr7g00110,VDAG_JR2_Chr6g01800,VDAG_JR2_Chr3g12840,VDAG_JR2_Chr7g06900,VDAG_JR2_Chr1g04540,VDAG_JR2_Chr1g23300,VDAG_JR2_Chr3g10420,VDAG_JR2_Chr6g07210,VDAG_JR2_Chr6g07140,VDAG_JR2_Chr7g00380,VDAG_JR2_Chr5g09690,VDAG_JR2_Chr2g11440,VDAG_JR2_Chr2g02710…
GO:0043232	intracellular non-membrane-bounded organelle	cellular_component	1.0654e-07	175	2108	461	7785	VDAG_JR2_Chr5g09690,VDAG_JR2_Chr4g06990,VDAG_JR2_Chr6g07210,VDAG_JR2_Chr7g00380,VDAG_JR2_Chr7g04450,VDAG_JR2_Chr3g10700,VDAG_JR2_Chr5g00300,VDAG_JR2_Chr3g12730,VDAG_JR2_Chr7g04840,VDAG_JR2_Chr6g05500,VDAG_JR2_Chr6g01800,VDAG_JR2_Chr6g01810,VDAG_JR2_Chr1g22900,VDAG_JR2_Chr1g25320,VDAG_JR2_Chr1g03290,VDAG_JR2_Chr1g16820,VDAG_JR2_Chr7g00110,VDAG_JR2_Chr5g09480,VDAG_JR2_Chr1g01980,VDAG_JR2_Chr1g00010…
GO:0004812	aminoacyl-tRNA ligase activity	molecular_function	1.0972e-07	31	2108	49	7785	VDAG_JR2_Chr7g02140,VDAG_JR2_Chr5g04470,VDAG_JR2_Chr4g01020,VDAG_JR2_Chr1g02850,VDAG_JR2_Chr1g13620,VDAG_JR2_Chr2g04980,VDAG_JR2_Chr1g02660,VDAG_JR2_Chr5g00730,VDAG_JR2_Chr1g00200,VDAG_JR2_Chr5g06000,VDAG_JR2_Chr2g01830,VDAG_JR2_Chr8g04600,VDAG_JR2_Chr7g01600,VDAG_JR2_Chr3g03560,VDAG_JR2_Chr1g22300,VDAG_JR2_Chr2g04990,VDAG_JR2_Chr3g01500,VDAG_JR2_Chr7g07490,VDAG_JR2_Chr5g07770,VDAG_JR2_Chr2g07530…
GO:0016875	ligase activity, forming carbon-oxygen bonds	molecular_function	1.8061e-07	32	2108	52	7785	VDAG_JR2_Chr2g01380,VDAG_JR2_Chr3g04740,VDAG_JR2_Chr2g01440,VDAG_JR2_Chr5g00900,VDAG_JR2_Chr2g07530,VDAG_JR2_Chr5g06000,VDAG_JR2_Chr3g01500,VDAG_JR2_Chr8g04600,VDAG_JR2_Chr1g29380,VDAG_JR2_Chr1g02850,VDAG_JR2_Chr5g04470,VDAG_JR2_Chr7g02140,VDAG_JR2_Chr5g00730,VDAG_JR2_Chr1g02660,VDAG_JR2_Chr1g13620,VDAG_JR2_Chr7g04180,VDAG_JR2_Chr8g01750,VDAG_JR2_Chr6g07030,VDAG_JR2_Chr7g03940,VDAG_JR2_Chr4g05180…
GO:0016876	ligase activity, forming aminoacyl-tRNA and related compounds	molecular_function	1.8061e-07	32	2108	52	7785	VDAG_JR2_Chr5g07770,VDAG_JR2_Chr7g07490,VDAG_JR2_Chr4g05180,VDAG_JR2_Chr7g03940,VDAG_JR2_Chr1g02860,VDAG_JR2_Chr6g08260,VDAG_JR2_Chr7g04180,VDAG_JR2_Chr8g01750,VDAG_JR2_Chr6g07030,VDAG_JR2_Chr4g01020,VDAG_JR2_Chr2g04980,VDAG_JR2_Chr1g00200,VDAG_JR2_Chr2g01830,VDAG_JR2_Chr1g22300,VDAG_JR2_Chr3g03560,VDAG_JR2_Chr2g04990,VDAG_JR2_Chr7g01600,VDAG_JR2_Chr5g00900,VDAG_JR2_Chr2g07530,VDAG_JR2_Chr2g01380…
GO:0006418	tRNA aminoacylation for protein translation	biological_process	2.1947e-07	32	2108	52	7785	VDAG_JR2_Chr3g01500,VDAG_JR2_Chr5g04760,VDAG_JR2_Chr8g04600,VDAG_JR2_Chr5g06000,VDAG_JR2_Chr5g00730,VDAG_JR2_Chr1g02660,VDAG_JR2_Chr1g13620,VDAG_JR2_Chr5g04470,VDAG_JR2_Chr1g02850,VDAG_JR2_Chr7g02140,VDAG_JR2_Chr3g04740,VDAG_JR2_Chr2g01440,VDAG_JR2_Chr2g01380,VDAG_JR2_Chr2g07530,VDAG_JR2_Chr5g00900,VDAG_JR2_Chr7g01600,VDAG_JR2_Chr1g22300,VDAG_JR2_Chr2g04990,VDAG_JR2_Chr3g03560,VDAG_JR2_Chr2g01830…
GO:0043228	non-membrane-bounded organelle	cellular_component	2.8245e-07	176	2108	470	7785	VDAG_JR2_Chr5g08870,VDAG_JR2_Chr1g26390,VDAG_JR2_Chr5g02840,VDAG_JR2_Chr1g08230,VDAG_JR2_Chr3g02810,VDAG_JR2_Chr7g03840,VDAG_JR2_Chr8g05740,VDAG_JR2_Chr3g07230,VDAG_JR2_Chr1g16520,VDAG_JR2_Chr3g08430,VDAG_JR2_Chr1g11410,VDAG_JR2_Chr1g12370,VDAG_JR2_Chr1g15740,VDAG_JR2_Chr7g05480,VDAG_JR2_Chr4g00470,VDAG_JR2_Chr5g11250,VDAG_JR2_Chr1g18390,VDAG_JR2_Chr2g05620,VDAG_JR2_Chr1g04690,VDAG_JR2_Chr1g11980…
GO:0043038	amino acid activation	biological_process	3.3786e-07	33	2108	55	7785	VDAG_JR2_Chr3g03560,VDAG_JR2_Chr2g04990,VDAG_JR2_Chr1g22300,VDAG_JR2_Chr7g01600,VDAG_JR2_Chr2g01830,VDAG_JR2_Chr2g04980,VDAG_JR2_Chr1g00200,VDAG_JR2_Chr4g01020,VDAG_JR2_Chr7g04180,VDAG_JR2_Chr8g01750,VDAG_JR2_Chr6g07030,VDAG_JR2_Chr6g08260,VDAG_JR2_Chr5g07770,VDAG_JR2_Chr7g07490,VDAG_JR2_Chr7g03940,VDAG_JR2_Chr4g05180,VDAG_JR2_Chr1g02860,VDAG_JR2_Chr8g04600,VDAG_JR2_Chr1g29380,VDAG_JR2_Chr5g04760…
GO:0043039	tRNA aminoacylation	biological_process	3.3786e-07	33	2108	55	7785	VDAG_JR2_Chr4g01020,VDAG_JR2_Chr2g04980,VDAG_JR2_Chr1g00200,VDAG_JR2_Chr2g01830,VDAG_JR2_Chr7g01600,VDAG_JR2_Chr1g22300,VDAG_JR2_Chr2g04990,VDAG_JR2_Chr3g03560,VDAG_JR2_Chr7g07490,VDAG_JR2_Chr5g07770,VDAG_JR2_Chr1g02860,VDAG_JR2_Chr4g05180,VDAG_JR2_Chr7g03940,VDAG_JR2_Chr6g08260,VDAG_JR2_Chr8g01750,VDAG_JR2_Chr6g07030,VDAG_JR2_Chr7g04180,VDAG_JR2_Chr7g02140,VDAG_JR2_Chr5g04470,VDAG_JR2_Chr1g02850…
GO:0044281	small molecule metabolic process	biological_process	4.0177e-06	182	2108	509	7785	VDAG_JR2_Chr5g08310,VDAG_JR2_Chr6g03490,VDAG_JR2_Chr1g09740,VDAG_JR2_Chr5g01810,VDAG_JR2_Chr2g01440,VDAG_JR2_Chr7g08070,VDAG_JR2_Chr1g28000,VDAG_JR2_Chr1g22170,VDAG_JR2_Chr5g06460,VDAG_JR2_Chr7g05290,VDAG_JR2_Chr3g13240,VDAG_JR2_Chr6g05720,VDAG_JR2_Chr5g04760,VDAG_JR2_Chr3g13250,VDAG_JR2_Chr3g01500,VDAG_JR2_Chr1g24780,VDAG_JR2_Chr1g02850,VDAG_JR2_Chr1g29180,VDAG_JR2_Chr8g05100,VDAG_JR2_Chr5g03990…
GO:0006082	organic acid metabolic process	biological_process	7.3246e-06	125	2108	331	7785	VDAG_JR2_Chr2g01380,VDAG_JR2_Chr5g08310,VDAG_JR2_Chr3g09680,VDAG_JR2_Chr6g03490,VDAG_JR2_Chr7g08070,VDAG_JR2_Chr2g00080,VDAG_JR2_Chr6g04850,VDAG_JR2_Chr5g01810,VDAG_JR2_Chr2g01440,VDAG_JR2_Chr3g04740,VDAG_JR2_Chr1g09740,VDAG_JR2_Chr1g22170,VDAG_JR2_Chr2g09990,VDAG_JR2_Chr7g05280,VDAG_JR2_Chr5g06460,VDAG_JR2_Chr2g11900,VDAG_JR2_Chr1g12680,VDAG_JR2_Chr6g05720,VDAG_JR2_Chr1g02770,VDAG_JR2_Chr5g06000…
GO:0043436	oxoacid metabolic process	biological_process	9.5001e-06	124	2108	329	7785	VDAG_JR2_Chr5g04340,VDAG_JR2_Chr4g07980,VDAG_JR2_Chr3g01470,VDAG_JR2_Chr1g12050,VDAG_JR2_Chr1g14730,VDAG_JR2_Chr7g07490,VDAG_JR2_Chr7g03940,VDAG_JR2_Chr1g02860,VDAG_JR2_Chr1g17240,VDAG_JR2_Chr7g04180,VDAG_JR2_Chr1g26630,VDAG_JR2_Chr6g07030,VDAG_JR2_Chr6g09710,VDAG_JR2_Chr8g01750,VDAG_JR2_Chr3g07500,VDAG_JR2_Chr6g09950,VDAG_JR2_Chr4g01020,VDAG_JR2_Chr1g22300,VDAG_JR2_Chr3g03560,VDAG_JR2_Chr7g02540…
GO:0006825	copper ion transport	biological_process	1.0701e-05	10	2108	11	7785	VDAG_JR2_Chr2g07880,VDAG_JR2_Chr1g09640,VDAG_JR2_Chr7g05470,VDAG_JR2_Chr3g01130,VDAG_JR2_Chr2g04940,VDAG_JR2_Chr5g04020,VDAG_JR2_Chr8g04720,VDAG_JR2_Chr3g05660,VDAG_JR2_Chr6g06680,VDAG_JR2_Chr7g01370
GO:0019752	carboxylic acid metabolic process	biological_process	1.4e-05	120	2108	319	7785	VDAG_JR2_Chr5g01070,VDAG_JR2_Chr1g14820,VDAG_JR2_Chr5g07770,VDAG_JR2_Chr4g05180,VDAG_JR2_Chr5g08090,VDAG_JR2_Chr6g08260,VDAG_JR2_Chr1g03200,VDAG_JR2_Chr8g08530,VDAG_JR2_Chr4g11590,VDAG_JR2_Chr1g11220,VDAG_JR2_Chr1g24300,VDAG_JR2_Chr5g04030,VDAG_JR2_Chr7g00580,VDAG_JR2_Chr1g13970,VDAG_JR2_Chr4g00050,VDAG_JR2_Chr2g04980,VDAG_JR2_Chr5g08130,VDAG_JR2_Chr1g06170,VDAG_JR2_Chr1g11490,VDAG_JR2_Chr1g00200…
GO:0006520	cellular amino acid metabolic process	biological_process	2.9638e-05	87	2108	220	7785	VDAG_JR2_Chr5g06460,VDAG_JR2_Chr1g09740,VDAG_JR2_Chr3g04740,VDAG_JR2_Chr5g01810,VDAG_JR2_Chr2g01440,VDAG_JR2_Chr2g00080,VDAG_JR2_Chr7g08070,VDAG_JR2_Chr2g01380,VDAG_JR2_Chr8g02030,VDAG_JR2_Chr2g02630,VDAG_JR2_Chr4g07860,VDAG_JR2_Chr1g13620,VDAG_JR2_Chr1g02850,VDAG_JR2_Chr7g04290,VDAG_JR2_Chr8g05100,VDAG_JR2_Chr5g03990,VDAG_JR2_Chr3g08090,VDAG_JR2_Chr7g02140,VDAG_JR2_Chr5g04760,VDAG_JR2_Chr3g01500…
GO:0005375	copper ion transmembrane transporter activity	molecular_function	0.00014082	8	2108	9	7785	VDAG_JR2_Chr1g09640,VDAG_JR2_Chr2g07880,VDAG_JR2_Chr7g05470,VDAG_JR2_Chr3g05660,VDAG_JR2_Chr2g04940,VDAG_JR2_Chr5g04020,VDAG_JR2_Chr7g01370,VDAG_JR2_Chr6g06680
GO:0035434	copper ion transmembrane transport	biological_process	0.00014082	8	2108	9	7785	VDAG_JR2_Chr7g05470,VDAG_JR2_Chr1g09640,VDAG_JR2_Chr2g07880,VDAG_JR2_Chr5g04020,VDAG_JR2_Chr2g04940,VDAG_JR2_Chr3g05660,VDAG_JR2_Chr6g06680,VDAG_JR2_Chr7g01370
GO:0012505	endomembrane system	cellular_component	0.00019889	68	2108	170	7785	VDAG_JR2_Chr3g01500,VDAG_JR2_Chr8g06470,VDAG_JR2_Chr7g06830,VDAG_JR2_Chr2g07980,VDAG_JR2_Chr3g12380,VDAG_JR2_Chr2g06690,VDAG_JR2_Chr7g05850,VDAG_JR2_Chr6g07150,VDAG_JR2_Chr4g06940,VDAG_JR2_Chr7g04940,VDAG_JR2_Chr3g05360,VDAG_JR2_Chr3g00330,VDAG_JR2_Chr2g04290,VDAG_JR2_Chr7g08950,VDAG_JR2_Chr2g11940,VDAG_JR2_Chr1g07510,VDAG_JR2_Chr8g04680,VDAG_JR2_Chr1g04050,VDAG_JR2_Chr1g24250,VDAG_JR2_Chr8g08660…
GO:0008484	sulfuric ester hydrolase activity	molecular_function	0.00035119	11	2108	15	7785	VDAG_JR2_Chr6g02240,VDAG_JR2_Chr5g07080,VDAG_JR2_Chr2g06530,VDAG_JR2_Chr3g11620,VDAG_JR2_Chr1g01050,VDAG_JR2_Chr7g07010,VDAG_JR2_Chr5g03410,VDAG_JR2_Chr5g06840,VDAG_JR2_Chr4g08160,VDAG_JR2_Chr4g08810,VDAG_JR2_Chr1g01970
GO:0016874	ligase activity	molecular_function	0.00071262	57	2108	142	7785	VDAG_JR2_Chr8g04200,VDAG_JR2_Chr7g02140,VDAG_JR2_Chr5g08150,VDAG_JR2_Chr1g02850,VDAG_JR2_Chr5g04470,VDAG_JR2_Chr5g07400,VDAG_JR2_Chr4g07860,VDAG_JR2_Chr1g13620,VDAG_JR2_Chr7g07230,VDAG_JR2_Chr5g00730,VDAG_JR2_Chr1g02660,VDAG_JR2_Chr7g06650,VDAG_JR2_Chr5g06000,VDAG_JR2_Chr1g29380,VDAG_JR2_Chr8g04600,VDAG_JR2_Chr3g01500,VDAG_JR2_Chr5g00900,VDAG_JR2_Chr3g03630,VDAG_JR2_Chr2g07530,VDAG_JR2_Chr2g06720…
GO:0008150	biological_process	biological_process	0.00094882	1678	2108	5998	7785	VDAG_JR2_Chr7g04450,VDAG_JR2_Chr6g01570,VDAG_JR2_Chr3g11670,VDAG_JR2_Chr3g02740,VDAG_JR2_Chr2g05540,VDAG_JR2_Chr1g13570,VDAG_JR2_Chr3g01860,VDAG_JR2_Chr8g02960,VDAG_JR2_Chr1g10640,VDAG_JR2_Chr8g02970,VDAG_JR2_Chr4g00360,VDAG_JR2_Chr6g10590,VDAG_JR2_Chr6g02630,VDAG_JR2_Chr2g03320,VDAG_JR2_Chr1g04530,VDAG_JR2_Chr5g10980,VDAG_JR2_Chr7g02950,VDAG_JR2_Chr4g11650,VDAG_JR2_Chr1g16000,VDAG_JR2_Chr2g10020…
GO:0016482	cytoplasmic transport	biological_process	0.0010009	37	2108	83	7785	VDAG_JR2_Chr3g02740,VDAG_JR2_Chr6g07200,VDAG_JR2_Chr1g09400,VDAG_JR2_Chr5g03960,VDAG_JR2_Chr4g06050,VDAG_JR2_Chr6g07930,VDAG_JR2_Chr5g08060,VDAG_JR2_Chr3g07470,VDAG_JR2_Chr2g04290,VDAG_JR2_Chr3g08880,VDAG_JR2_Chr1g02140,VDAG_JR2_Chr1g11100,VDAG_JR2_Chr7g09710,VDAG_JR2_Chr5g04820,VDAG_JR2_Chr1g07850,VDAG_JR2_Chr6g00700,VDAG_JR2_Chr2g11660,VDAG_JR2_Chr7g00430,VDAG_JR2_Chr2g06280,VDAG_JR2_Chr1g12770…
GO:0004298	threonine-type endopeptidase activity	molecular_function	0.0011309	9	2108	13	7785	VDAG_JR2_Chr3g00090,VDAG_JR2_Chr1g07400,VDAG_JR2_Chr3g03890,VDAG_JR2_Chr1g14990,VDAG_JR2_Chr1g10310,VDAG_JR2_Chr6g03570,VDAG_JR2_Chr3g13300,VDAG_JR2_Chr4g06440,VDAG_JR2_Chr8g06240
GO:0070003	threonine-type peptidase activity	molecular_function	0.0011309	9	2108	13	7785	VDAG_JR2_Chr1g14990,VDAG_JR2_Chr3g03890,VDAG_JR2_Chr1g07400,VDAG_JR2_Chr3g00090,VDAG_JR2_Chr8g06240,VDAG_JR2_Chr3g13300,VDAG_JR2_Chr4g06440,VDAG_JR2_Chr6g03570,VDAG_JR2_Chr1g10310
GO:0005085	guanyl-nucleotide exchange factor activity	molecular_function	0.0016121	12	2108	17	7785	VDAG_JR2_Chr6g06750,VDAG_JR2_Chr8g06270,VDAG_JR2_Chr2g06640,VDAG_JR2_Chr6g04520,VDAG_JR2_Chr6g07290,VDAG_JR2_Chr3g06130,VDAG_JR2_Chr7g04570,VDAG_JR2_Chr1g06870,VDAG_JR2_Chr8g04510,VDAG_JR2_Chr4g04940,VDAG_JR2_Chr8g01410,VDAG_JR2_Chr1g00530
GO:0005575	cellular_component	cellular_component	0.0018676	1087	2108	3776	7785	VDAG_JR2_Chr1g12050,VDAG_JR2_Chr5g04340,VDAG_JR2_Chr6g00120,VDAG_JR2_Chr5g11220,VDAG_JR2_Chr4g07010,VDAG_JR2_Chr4g00790,VDAG_JR2_Chr7g07640,VDAG_JR2_Chr1g23040,VDAG_JR2_Chr2g06820,VDAG_JR2_Chr8g06020,VDAG_JR2_Chr3g09510,VDAG_JR2_Chr1g14810,VDAG_JR2_Chr2g02090,VDAG_JR2_Chr2g12340,VDAG_JR2_Chr7g03520,VDAG_JR2_Chr6g01080,VDAG_JR2_Chr1g01960,VDAG_JR2_Chr7g07770,VDAG_JR2_Chr2g03500,VDAG_JR2_Chr6g04380…
GO:0005975	carbohydrate metabolic process	biological_process	0.0020355	140	2108	418	7785	VDAG_JR2_Chr3g03180,VDAG_JR2_Chr5g08540,VDAG_JR2_Chr3g02710,VDAG_JR2_Chr5g00830,VDAG_JR2_Chr2g06280,VDAG_JR2_Chr2g00720,VDAG_JR2_Chr1g25840,VDAG_JR2_Chr2g08810,VDAG_JR2_Chr8g05000,VDAG_JR2_Chr7g03330,VDAG_JR2_Chr1g26020,VDAG_JR2_Chr7g00290,VDAG_JR2_Chr7g01220,VDAG_JR2_Chr1g27070,VDAG_JR2_Chr5g03000,VDAG_JR2_Chr5g04000,VDAG_JR2_Chr1g09040,VDAG_JR2_Chr3g08710,VDAG_JR2_Chr3g03700,VDAG_JR2_Chr3g10060…
GO:0050661	NADP binding	molecular_function	0.0023938	21	2108	44	7785	VDAG_JR2_Chr8g08060,VDAG_JR2_Chr1g24780,VDAG_JR2_Chr2g12180,VDAG_JR2_Chr1g01720,VDAG_JR2_Chr6g05780,VDAG_JR2_Chr1g16220,VDAG_JR2_Chr3g01880,VDAG_JR2_Chr6g09020,VDAG_JR2_Chr7g04780,VDAG_JR2_Chr1g21730,VDAG_JR2_Chr3g01440,VDAG_JR2_Chr3g08090,VDAG_JR2_Chr6g08610,VDAG_JR2_Chr1g29330,VDAG_JR2_Chr6g08650,VDAG_JR2_Chr6g04850,VDAG_JR2_Chr1g24300,VDAG_JR2_Chr1g11600,VDAG_JR2_Chr1g24600,VDAG_JR2_Chr7g05000…
GO:0009987	cellular process	biological_process	0.0026127	1204	2108	4212	7785	VDAG_JR2_Chr4g08810,VDAG_JR2_Chr2g12870,VDAG_JR2_Chr3g04790,VDAG_JR2_Chr4g07980,VDAG_JR2_Chr5g09580,VDAG_JR2_Chr3g04280,VDAG_JR2_Chr3g03930,VDAG_JR2_Chr3g03140,VDAG_JR2_Chr1g06870,VDAG_JR2_Chr4g07900,VDAG_JR2_Chr1g27980,VDAG_JR2_Chr1g00360,VDAG_JR2_Chr4g01120,VDAG_JR2_Chr1g18890,VDAG_JR2_Chr6g08620,VDAG_JR2_Chr5g04750,VDAG_JR2_Chr1g00860,VDAG_JR2_Chr3g10650,VDAG_JR2_Chr8g06290,VDAG_JR2_Chr8g00150…
GO:1902582	single-organism intracellular transport	biological_process	0.0027061	51	2108	130	7785	VDAG_JR2_Chr5g05100,VDAG_JR2_Chr7g07350,VDAG_JR2_Chr2g07900,VDAG_JR2_Chr2g02390,VDAG_JR2_Chr1g02890,VDAG_JR2_Chr8g09120,VDAG_JR2_Chr1g05210,VDAG_JR2_Chr3g11920,VDAG_JR2_Chr1g12130,VDAG_JR2_Chr3g07520,VDAG_JR2_Chr8g01820,VDAG_JR2_Chr5g06590,VDAG_JR2_Chr1g16800,VDAG_JR2_Chr4g10930,VDAG_JR2_Chr1g09390,VDAG_JR2_Chr1g00610,VDAG_JR2_Chr1g14040,VDAG_JR2_Chr1g11980,VDAG_JR2_Chr1g21740,VDAG_JR2_Chr8g00240…
GO:0033365	protein localization to organelle	biological_process	0.0027899	30	2108	67	7785	VDAG_JR2_Chr4g04770,VDAG_JR2_Chr7g07350,VDAG_JR2_Chr3g08880,VDAG_JR2_Chr1g11100,VDAG_JR2_Chr1g02140,VDAG_JR2_Chr5g04820,VDAG_JR2_Chr7g09710,VDAG_JR2_Chr1g07850,VDAG_JR2_Chr2g07900,VDAG_JR2_Chr3g02510,VDAG_JR2_Chr8g11060,VDAG_JR2_Chr6g00700,VDAG_JR2_Chr3g07520,VDAG_JR2_Chr2g11660,VDAG_JR2_Chr3g11920,VDAG_JR2_Chr4g06640,VDAG_JR2_Chr7g00430,VDAG_JR2_Chr1g12770,VDAG_JR2_Chr1g14040,VDAG_JR2_Chr1g09390…
GO:0009058	biosynthetic process	biological_process	0.0029367	603	2108	2033	7785	VDAG_JR2_Chr5g07240,VDAG_JR2_Chr2g03090,VDAG_JR2_Chr4g08810,VDAG_JR2_Chr1g09270,VDAG_JR2_Chr3g04790,VDAG_JR2_Chr5g09580,VDAG_JR2_Chr4g07980,VDAG_JR2_Chr8g06220,VDAG_JR2_Chr6g08620,VDAG_JR2_Chr1g19110,VDAG_JR2_Chr1g00360,VDAG_JR2_Chr8g06290,VDAG_JR2_Chr4g05680,VDAG_JR2_Chr4g02550,VDAG_JR2_Chr3g02750,VDAG_JR2_Chr8g08090,VDAG_JR2_Chr6g10790,VDAG_JR2_Chr1g03480,VDAG_JR2_Chr3g10190,VDAG_JR2_Chr1g05620…
GO:0044699	single-organism process	biological_process	0.0030617	956	2108	3315	7785	VDAG_JR2_Chr7g08310,VDAG_JR2_Chr1g27980,VDAG_JR2_Chr3g12000,VDAG_JR2_Chr1g18890,VDAG_JR2_Chr7g00040,VDAG_JR2_Chr6g09710,VDAG_JR2_Chr5g04750,VDAG_JR2_Chr2g03090,VDAG_JR2_Chr4g08810,VDAG_JR2_Chr6g06360,VDAG_JR2_Chr4g01380,VDAG_JR2_Chr5g09580,VDAG_JR2_Chr4g07980,VDAG_JR2_Chr3g11500,VDAG_JR2_Chr3g03930,VDAG_JR2_Chr3g03140,VDAG_JR2_Chr1g06870,VDAG_JR2_Chr7g06800,VDAG_JR2_Chr8g08090,VDAG_JR2_Chr6g10790…
GO:0006399	tRNA metabolic process	biological_process	0.0032432	76	2108	213	7785	VDAG_JR2_Chr1g03730,VDAG_JR2_Chr8g01140,VDAG_JR2_Chr7g07490,VDAG_JR2_Chr7g03940,VDAG_JR2_Chr5g08970,VDAG_JR2_Chr1g02860,VDAG_JR2_Chr7g06760,VDAG_JR2_Chr7g07350,VDAG_JR2_Chr1g06160,VDAG_JR2_Chr7g04180,VDAG_JR2_Chr8g01750,VDAG_JR2_Chr6g07030,VDAG_JR2_Chr7g01550,VDAG_JR2_Chr8g00150,VDAG_JR2_Chr7g01780,VDAG_JR2_Chr1g21890,VDAG_JR2_Chr6g09950,VDAG_JR2_Chr4g01020,VDAG_JR2_Chr1g22300,VDAG_JR2_Chr3g03560…
GO:0044249	cellular biosynthetic process	biological_process	0.0033213	557	2108	1869	7785	VDAG_JR2_Chr3g07260,VDAG_JR2_Chr2g09910,VDAG_JR2_Chr2g02610,VDAG_JR2_Chr1g23040,VDAG_JR2_Chr2g06820,VDAG_JR2_Chr1g12050,VDAG_JR2_Chr5g04340,VDAG_JR2_Chr3g12180,VDAG_JR2_Chr2g02090,VDAG_JR2_Chr1g07420,VDAG_JR2_Chr2g12380,VDAG_JR2_Chr4g10930,VDAG_JR2_Chr2g07520,VDAG_JR2_Chr3g09510,VDAG_JR2_Chr2g08300,VDAG_JR2_Chr6g03900,VDAG_JR2_Chr8g11050,VDAG_JR2_Chr1g01960,VDAG_JR2_Chr3g07980,VDAG_JR2_Chr6g04380…
GO:0008152	metabolic process	biological_process	0.0033226	1269	2108	4486	7785	VDAG_JR2_Chr4g08020,VDAG_JR2_Chr4g02470,VDAG_JR2_Chr1g01960,VDAG_JR2_Chr6g04380,VDAG_JR2_Chr3g07980,VDAG_JR2_Chr8g11050,VDAG_JR2_Chr1g07790,VDAG_JR2_Chr1g02750,VDAG_JR2_Chr5g08310,VDAG_JR2_Chr6g03900,VDAG_JR2_Chr6g05770,VDAG_JR2_Chr8g10250,VDAG_JR2_Chr3g00090,VDAG_JR2_Chr4g04930,VDAG_JR2_Chr1g09250,VDAG_JR2_Chr1g24570,VDAG_JR2_Chr7g02680,VDAG_JR2_Chr5g03990,VDAG_JR2_Chr2g01180,VDAG_JR2_Chr3g01500…
GO:0044431	Golgi apparatus part	cellular_component	0.0036568	16	2108	31	7785	VDAG_JR2_Chr3g07840,VDAG_JR2_Chr7g05850,VDAG_JR2_Chr4g06940,VDAG_JR2_Chr5g06420,VDAG_JR2_Chr5g00710,VDAG_JR2_Chr3g00330,VDAG_JR2_Chr1g24990,VDAG_JR2_Chr6g07150,VDAG_JR2_Chr7g00370,VDAG_JR2_Chr2g02140,VDAG_JR2_Chr5g08540,VDAG_JR2_Chr7g08950,VDAG_JR2_Chr2g04290,VDAG_JR2_Chr1g07850,VDAG_JR2_Chr1g25470,VDAG_JR2_Chr2g02390
GO:0000502	proteasome complex	cellular_component	0.0037677	10	2108	17	7785	VDAG_JR2_Chr3g00090,VDAG_JR2_Chr1g07400,VDAG_JR2_Chr3g03890,VDAG_JR2_Chr1g14990,VDAG_JR2_Chr1g10310,VDAG_JR2_Chr6g03570,VDAG_JR2_Chr3g13300,VDAG_JR2_Chr4g06440,VDAG_JR2_Chr8g06240,VDAG_JR2_Chr2g01410
GO:0051537	2 iron, 2 sulfur cluster binding	molecular_function	0.0038068	9	2108	14	7785	VDAG_JR2_Chr5g08150,VDAG_JR2_Chr1g18400,VDAG_JR2_Chr1g22280,VDAG_JR2_Chr7g05280,VDAG_JR2_Chr3g09680,VDAG_JR2_Chr5g09850,VDAG_JR2_Chr2g05210,VDAG_JR2_Chr2g06630,VDAG_JR2_Chr6g04770
GO:0044710	single-organism metabolic process	biological_process	0.0041076	526	2108	1780	7785	VDAG_JR2_Chr5g01070,VDAG_JR2_Chr5g04020,VDAG_JR2_Chr4g05180,VDAG_JR2_Chr8g02110,VDAG_JR2_Chr2g09950,VDAG_JR2_Chr7g09780,VDAG_JR2_Chr1g03200,VDAG_JR2_Chr4g06310,VDAG_JR2_Chr1g11220,VDAG_JR2_Chr7g02710,VDAG_JR2_Chr3g10840,VDAG_JR2_Chr6g08610,VDAG_JR2_Chr5g04460,VDAG_JR2_Chr1g07130,VDAG_JR2_Chr1g03070,VDAG_JR2_Chr4g00470,VDAG_JR2_Chr3g05790,VDAG_JR2_Chr4g08220,VDAG_JR2_Chr1g24470,VDAG_JR2_Chr1g16460…
GO:0043244	regulation of protein complex disassembly	biological_process	0.004315	7	2108	10	7785	VDAG_JR2_Chr6g09960,VDAG_JR2_Chr6g03900,VDAG_JR2_Chr3g09540,VDAG_JR2_Chr2g08150,VDAG_JR2_Chr3g04530,VDAG_JR2_Chr1g17770,VDAG_JR2_Chr3g01350
GO:0019058	viral life cycle	biological_process	0.0044762	45	2108	114	7785	VDAG_JR2_Chr4g09090,VDAG_JR2_Chr5g05750,VDAG_JR2_Chr8g00910,VDAG_JR2_Chr5g00140,VDAG_JR2_Chr1g17500,VDAG_JR2_Chr1g11840,VDAG_JR2_Chr1g24080,VDAG_JR2_Chr2g12240,VDAG_JR2_Chr4g07900,VDAG_JR2_Chr3g00690,VDAG_JR2_Chr5g01070,VDAG_JR2_Chr7g05620,VDAG_JR2_Chr2g02340,VDAG_JR2_Chr2g12870,VDAG_JR2_Chr6g05850,VDAG_JR2_Chr3g04280,VDAG_JR2_Chr5g08450,VDAG_JR2_Chr1g03920,VDAG_JR2_Chr6g05810,VDAG_JR2_Chr6g03250…
GO:0005839	proteasome core complex	cellular_component	0.0048263	9	2108	15	7785	VDAG_JR2_Chr3g13300,VDAG_JR2_Chr4g06440,VDAG_JR2_Chr6g03570,VDAG_JR2_Chr1g10310,VDAG_JR2_Chr8g06240,VDAG_JR2_Chr1g07400,VDAG_JR2_Chr3g00090,VDAG_JR2_Chr1g14990,VDAG_JR2_Chr3g03890
GO:0004813	alanine-tRNA ligase activity	molecular_function	0.0048984	4	2108	4	7785	VDAG_JR2_Chr5g06000,VDAG_JR2_Chr5g04470,VDAG_JR2_Chr1g02860,VDAG_JR2_Chr1g02850
GO:0006419	alanyl-tRNA aminoacylation	biological_process	0.0048984	4	2108	4	7785	VDAG_JR2_Chr1g02850,VDAG_JR2_Chr5g06000,VDAG_JR2_Chr1g02860,VDAG_JR2_Chr5g04470
GO:1901576	organic substance biosynthetic process	biological_process	0.0057328	572	2108	1934	7785	VDAG_JR2_Chr5g04000,VDAG_JR2_Chr5g03000,VDAG_JR2_Chr1g20290,VDAG_JR2_Chr2g01550,VDAG_JR2_Chr1g06680,VDAG_JR2_Chr6g01760,VDAG_JR2_Chr8g10910,VDAG_JR2_Chr3g00860,VDAG_JR2_Chr3g00020,VDAG_JR2_Chr4g04920,VDAG_JR2_Chr5g08480,VDAG_JR2_Chr1g28340,VDAG_JR2_Chr1g08990,VDAG_JR2_Chr8g04780,VDAG_JR2_Chr8g04200,VDAG_JR2_Chr3g10940,VDAG_JR2_Chr2g09870,VDAG_JR2_Chr4g01270,VDAG_JR2_Chr2g07530,VDAG_JR2_Chr4g11480…
GO:0009966	regulation of signal transduction	biological_process	0.0058576	23	2108	48	7785	VDAG_JR2_Chr3g06130,VDAG_JR2_Chr6g00750,VDAG_JR2_Chr2g08910,VDAG_JR2_Chr8g04510,VDAG_JR2_Chr6g06750,VDAG_JR2_Chr6g07290,VDAG_JR2_Chr5g05650,VDAG_JR2_Chr5g05730,VDAG_JR2_Chr7g08800,VDAG_JR2_Chr7g07770,VDAG_JR2_Chr5g08540,VDAG_JR2_Chr1g11840,VDAG_JR2_Chr8g06270,VDAG_JR2_Chr2g06640,VDAG_JR2_Chr8g01410,VDAG_JR2_Chr7g07410,VDAG_JR2_Chr4g06280,VDAG_JR2_Chr1g19600,VDAG_JR2_Chr1g18890,VDAG_JR2_Chr1g00530…
GO:0098655	cation transmembrane transport	biological_process	0.0060657	36	2108	90	7785	VDAG_JR2_Chr7g05470,VDAG_JR2_Chr6g00130,VDAG_JR2_Chr5g11920,VDAG_JR2_Chr3g00190,VDAG_JR2_Chr2g06630,VDAG_JR2_Chr7g10220,VDAG_JR2_Chr7g05080,VDAG_JR2_Chr4g11690,VDAG_JR2_Chr7g01370,VDAG_JR2_Chr4g06050,VDAG_JR2_Chr3g08160,VDAG_JR2_Chr4g05560,VDAG_JR2_Chr1g18010,VDAG_JR2_Chr1g16440,VDAG_JR2_Chr1g15450,VDAG_JR2_Chr7g04060,VDAG_JR2_Chr2g05540,VDAG_JR2_Chr6g05630,VDAG_JR2_Chr6g06600,VDAG_JR2_Chr7g02890…
GO:0098662	inorganic cation transmembrane transport	biological_process	0.0060657	36	2108	90	7785	VDAG_JR2_Chr3g00190,VDAG_JR2_Chr6g00130,VDAG_JR2_Chr5g11920,VDAG_JR2_Chr7g05470,VDAG_JR2_Chr4g11690,VDAG_JR2_Chr7g01370,VDAG_JR2_Chr7g05080,VDAG_JR2_Chr2g06630,VDAG_JR2_Chr7g10220,VDAG_JR2_Chr3g08160,VDAG_JR2_Chr4g06050,VDAG_JR2_Chr6g06600,VDAG_JR2_Chr7g02890,VDAG_JR2_Chr2g05540,VDAG_JR2_Chr6g05630,VDAG_JR2_Chr1g16440,VDAG_JR2_Chr1g15450,VDAG_JR2_Chr7g04060,VDAG_JR2_Chr4g05560,VDAG_JR2_Chr1g18010…
GO:0071704	organic substance metabolic process	biological_process	0.0066759	992	2108	3463	7785	VDAG_JR2_Chr8g04600,VDAG_JR2_Chr3g10700,VDAG_JR2_Chr5g04510,VDAG_JR2_Chr5g03660,VDAG_JR2_Chr7g03710,VDAG_JR2_Chr6g05500,VDAG_JR2_Chr4g03850,VDAG_JR2_Chr1g22200,VDAG_JR2_Chr7g10380,VDAG_JR2_Chr8g06630,VDAG_JR2_Chr5g00040,VDAG_JR2_Chr5g05980,VDAG_JR2_Chr4g00730,VDAG_JR2_Chr1g08660,VDAG_JR2_Chr1g25320,VDAG_JR2_Chr1g16820,VDAG_JR2_Chr3g09460,VDAG_JR2_Chr1g05850,VDAG_JR2_Chr5g00240,VDAG_JR2_Chr2g03700…
GO:0042626	ATPase activity, coupled to transmembrane movement of substances	molecular_function	0.0068434	26	2108	55	7785	VDAG_JR2_Chr5g01070,VDAG_JR2_Chr3g00690,VDAG_JR2_Chr7g07770,VDAG_JR2_Chr5g11020,VDAG_JR2_Chr8g01140,VDAG_JR2_Chr1g29030,VDAG_JR2_Chr2g02340,VDAG_JR2_Chr7g05810,VDAG_JR2_Chr6g00700,VDAG_JR2_Chr2g03090,VDAG_JR2_Chr1g07270,VDAG_JR2_Chr4g06500,VDAG_JR2_Chr1g17770,VDAG_JR2_Chr5g09600,VDAG_JR2_Chr3g08160,VDAG_JR2_Chr3g01650,VDAG_JR2_Chr5g01350,VDAG_JR2_Chr1g04210,VDAG_JR2_Chr6g04700,VDAG_JR2_Chr6g10390…
GO:0043492	ATPase activity, coupled to movement of substances	molecular_function	0.0068434	26	2108	55	7785	VDAG_JR2_Chr3g08160,VDAG_JR2_Chr6g10390,VDAG_JR2_Chr5g04040,VDAG_JR2_Chr3g01650,VDAG_JR2_Chr5g01350,VDAG_JR2_Chr6g04700,VDAG_JR2_Chr1g04210,VDAG_JR2_Chr6g07440,VDAG_JR2_Chr1g05270,VDAG_JR2_Chr1g11130,VDAG_JR2_Chr7g04060,VDAG_JR2_Chr4g05560,VDAG_JR2_Chr3g00690,VDAG_JR2_Chr7g07770,VDAG_JR2_Chr5g01070,VDAG_JR2_Chr5g11020,VDAG_JR2_Chr1g29030,VDAG_JR2_Chr2g02340,VDAG_JR2_Chr6g00700,VDAG_JR2_Chr2g03090…
GO:0044424	intracellular part	cellular_component	0.0068868	572	2108	1936	7785	VDAG_JR2_Chr8g07350,VDAG_JR2_Chr1g01250,VDAG_JR2_Chr7g00670,VDAG_JR2_Chr7g01510,VDAG_JR2_Chr1g26630,VDAG_JR2_Chr2g01980,VDAG_JR2_Chr5g11540,VDAG_JR2_Chr4g02320,VDAG_JR2_Chr2g12510,VDAG_JR2_Chr1g01610,VDAG_JR2_Chr8g08630,VDAG_JR2_Chr1g13850,VDAG_JR2_Chr6g00960,VDAG_JR2_Chr2g03600,VDAG_JR2_Chr1g00610,VDAG_JR2_Chr7g08540,VDAG_JR2_Chr1g22300,VDAG_JR2_Chr1g04340,VDAG_JR2_Chr1g14280,VDAG_JR2_Chr1g16110…
GO:0048869	cellular developmental process	biological_process	0.0069211	30	2108	72	7785	VDAG_JR2_Chr1g04560,VDAG_JR2_Chr1g21740,VDAG_JR2_Chr4g02650,VDAG_JR2_Chr5g04760,VDAG_JR2_Chr2g02540,VDAG_JR2_Chr8g01210,VDAG_JR2_Chr1g17900,VDAG_JR2_Chr8g00170,VDAG_JR2_Chr4g02250,VDAG_JR2_Chr7g06210,VDAG_JR2_Chr1g01610,VDAG_JR2_Chr7g00200,VDAG_JR2_Chr1g09920,VDAG_JR2_Chr1g23430,VDAG_JR2_Chr1g25730,VDAG_JR2_Chr7g08620,VDAG_JR2_Chr3g02840,VDAG_JR2_Chr7g08270,VDAG_JR2_Chr1g25320,VDAG_JR2_Chr1g15410…
GO:0048193	Golgi vesicle transport	biological_process	0.0070148	21	2108	47	7785	VDAG_JR2_Chr5g06590,VDAG_JR2_Chr1g00610,VDAG_JR2_Chr6g07200,VDAG_JR2_Chr1g21740,VDAG_JR2_Chr5g06420,VDAG_JR2_Chr4g06940,VDAG_JR2_Chr5g00710,VDAG_JR2_Chr3g07470,VDAG_JR2_Chr5g07540,VDAG_JR2_Chr6g07150,VDAG_JR2_Chr8g02620,VDAG_JR2_Chr2g04290,VDAG_JR2_Chr2g02390,VDAG_JR2_Chr1g07850,VDAG_JR2_Chr1g02140,VDAG_JR2_Chr1g05210,VDAG_JR2_Chr2g11660,VDAG_JR2_Chr1g12130,VDAG_JR2_Chr2g06280,VDAG_JR2_Chr1g01980…
GO:0005622	intracellular	cellular_component	0.0071382	584	2108	1980	7785	VDAG_JR2_Chr2g04290,VDAG_JR2_Chr2g11940,VDAG_JR2_Chr6g04850,VDAG_JR2_Chr7g09710,VDAG_JR2_Chr2g12630,VDAG_JR2_Chr2g08980,VDAG_JR2_Chr1g04050,VDAG_JR2_Chr1g25860,VDAG_JR2_Chr7g05850,VDAG_JR2_Chr1g09400,VDAG_JR2_Chr4g08460,VDAG_JR2_Chr8g01210,VDAG_JR2_Chr1g00450,VDAG_JR2_Chr8g06470,VDAG_JR2_Chr4g01810,VDAG_JR2_Chr7g02550,VDAG_JR2_Chr4g08510,VDAG_JR2_Chr1g18340,VDAG_JR2_Chr2g02340,VDAG_JR2_Chr2g13060…
GO:0017038	protein import	biological_process	0.0071666	14	2108	26	7785	VDAG_JR2_Chr2g07900,VDAG_JR2_Chr1g07850,VDAG_JR2_Chr7g09710,VDAG_JR2_Chr1g02140,VDAG_JR2_Chr1g11100,VDAG_JR2_Chr1g12770,VDAG_JR2_Chr8g00240,VDAG_JR2_Chr3g03390,VDAG_JR2_Chr7g00430,VDAG_JR2_Chr1g03400,VDAG_JR2_Chr7g10230,VDAG_JR2_Chr3g11920,VDAG_JR2_Chr4g06050,VDAG_JR2_Chr1g09400
GO:1902580	single-organism cellular localization	biological_process	0.0073344	30	2108	71	7785	VDAG_JR2_Chr1g14040,VDAG_JR2_Chr1g09390,VDAG_JR2_Chr4g10930,VDAG_JR2_Chr7g05340,VDAG_JR2_Chr3g02740,VDAG_JR2_Chr1g09400,VDAG_JR2_Chr4g06050,VDAG_JR2_Chr5g03960,VDAG_JR2_Chr5g08060,VDAG_JR2_Chr1g03400,VDAG_JR2_Chr5g06420,VDAG_JR2_Chr2g03560,VDAG_JR2_Chr8g00240,VDAG_JR2_Chr2g04290,VDAG_JR2_Chr7g07350,VDAG_JR2_Chr3g08880,VDAG_JR2_Chr1g11100,VDAG_JR2_Chr1g02140,VDAG_JR2_Chr5g04820,VDAG_JR2_Chr7g09710…
GO:0098660	inorganic ion transmembrane transport	biological_process	0.0074174	36	2108	91	7785	VDAG_JR2_Chr2g13060,VDAG_JR2_Chr2g07880,VDAG_JR2_Chr1g09640,VDAG_JR2_Chr7g09780,VDAG_JR2_Chr5g04020,VDAG_JR2_Chr3g03140,VDAG_JR2_Chr2g04940,VDAG_JR2_Chr1g03590,VDAG_JR2_Chr6g06680,VDAG_JR2_Chr3g03150,VDAG_JR2_Chr3g08440,VDAG_JR2_Chr3g05660,VDAG_JR2_Chr8g02980,VDAG_JR2_Chr1g01880,VDAG_JR2_Chr4g02550,VDAG_JR2_Chr1g07220,VDAG_JR2_Chr7g05470,VDAG_JR2_Chr3g00190,VDAG_JR2_Chr5g11920,VDAG_JR2_Chr6g00130…
GO:0016831	carboxy-lyase activity	molecular_function	0.0075799	14	2108	28	7785	VDAG_JR2_Chr1g03590,VDAG_JR2_Chr3g06190,VDAG_JR2_Chr8g05490,VDAG_JR2_Chr2g00080,VDAG_JR2_Chr4g05730,VDAG_JR2_Chr1g08740,VDAG_JR2_Chr5g00170,VDAG_JR2_Chr6g06600,VDAG_JR2_Chr5g09050,VDAG_JR2_Chr2g02630,VDAG_JR2_Chr2g07360,VDAG_JR2_Chr1g13130,VDAG_JR2_Chr8g02980,VDAG_JR2_Chr4g06470
GO:0005783	endoplasmic reticulum	cellular_component	0.0076059	39	2108	102	7785	VDAG_JR2_Chr3g04370,VDAG_JR2_Chr1g00010,VDAG_JR2_Chr3g09380,VDAG_JR2_Chr1g09700,VDAG_JR2_Chr7g01860,VDAG_JR2_Chr1g24250,VDAG_JR2_Chr8g08660,VDAG_JR2_Chr1g02140,VDAG_JR2_Chr1g07510,VDAG_JR2_Chr1g04050,VDAG_JR2_Chr1g14380,VDAG_JR2_Chr1g03410,VDAG_JR2_Chr2g11940,VDAG_JR2_Chr6g00460,VDAG_JR2_Chr2g03560,VDAG_JR2_Chr7g04940,VDAG_JR2_Chr3g05360,VDAG_JR2_Chr7g06900,VDAG_JR2_Chr7g06830,VDAG_JR2_Chr3g12380…
GO:0009653	anatomical structure morphogenesis	biological_process	0.007624	23	2108	52	7785	VDAG_JR2_Chr1g19590,VDAG_JR2_Chr6g06960,VDAG_JR2_Chr3g10940,VDAG_JR2_Chr4g06820,VDAG_JR2_Chr5g12020,VDAG_JR2_Chr7g08620,VDAG_JR2_Chr1g25730,VDAG_JR2_Chr1g25320,VDAG_JR2_Chr1g23430,VDAG_JR2_Chr1g18580,VDAG_JR2_Chr1g24670,VDAG_JR2_Chr8g07470,VDAG_JR2_Chr1g15410,VDAG_JR2_Chr1g04200,VDAG_JR2_Chr8g00170,VDAG_JR2_Chr1g17900,VDAG_JR2_Chr4g02250,VDAG_JR2_Chr4g05930,VDAG_JR2_Chr1g09920,VDAG_JR2_Chr1g04560…
GO:0010646	regulation of cell communication	biological_process	0.0081414	23	2108	49	7785	VDAG_JR2_Chr4g00790,VDAG_JR2_Chr4g12260,VDAG_JR2_Chr2g06470,VDAG_JR2_Chr1g18890,VDAG_JR2_Chr1g19600,VDAG_JR2_Chr1g00530,VDAG_JR2_Chr8g01410,VDAG_JR2_Chr7g07410,VDAG_JR2_Chr4g06280,VDAG_JR2_Chr2g06640,VDAG_JR2_Chr8g06270,VDAG_JR2_Chr5g08540,VDAG_JR2_Chr1g11840,VDAG_JR2_Chr7g07770,VDAG_JR2_Chr5g05730,VDAG_JR2_Chr7g08800,VDAG_JR2_Chr5g05650,VDAG_JR2_Chr6g07290,VDAG_JR2_Chr6g06750,VDAG_JR2_Chr2g08910…
GO:0023051	regulation of signaling	biological_process	0.0081414	23	2108	49	7785	VDAG_JR2_Chr5g05650,VDAG_JR2_Chr5g05730,VDAG_JR2_Chr7g08800,VDAG_JR2_Chr2g08910,VDAG_JR2_Chr8g04510,VDAG_JR2_Chr3g06130,VDAG_JR2_Chr6g00750,VDAG_JR2_Chr6g07290,VDAG_JR2_Chr6g06750,VDAG_JR2_Chr1g19600,VDAG_JR2_Chr1g18890,VDAG_JR2_Chr1g00530,VDAG_JR2_Chr8g01410,VDAG_JR2_Chr7g07410,VDAG_JR2_Chr4g06280,VDAG_JR2_Chr4g12260,VDAG_JR2_Chr4g00790,VDAG_JR2_Chr2g06470,VDAG_JR2_Chr5g08540,VDAG_JR2_Chr1g11840…
GO:0019843	rRNA binding	molecular_function	0.0082202	6	2108	8	7785	VDAG_JR2_Chr5g01720,VDAG_JR2_Chr3g08430,VDAG_JR2_Chr1g29580,VDAG_JR2_Chr2g11820,VDAG_JR2_Chr3g07230,VDAG_JR2_Chr5g11250
GO:0007265	Ras protein signal transduction	biological_process	0.0083284	8	2108	11	7785	VDAG_JR2_Chr8g01410,VDAG_JR2_Chr1g00530,VDAG_JR2_Chr3g06130,VDAG_JR2_Chr8g04510,VDAG_JR2_Chr6g06750,VDAG_JR2_Chr8g06270,VDAG_JR2_Chr2g06640,VDAG_JR2_Chr6g07290
GO:0046578	regulation of Ras protein signal transduction	biological_process	0.0083284	8	2108	11	7785	VDAG_JR2_Chr8g04510,VDAG_JR2_Chr3g06130,VDAG_JR2_Chr6g07290,VDAG_JR2_Chr2g06640,VDAG_JR2_Chr6g06750,VDAG_JR2_Chr8g06270,VDAG_JR2_Chr1g00530,VDAG_JR2_Chr8g01410
GO:0044763	single-organism cellular process	biological_process	0.0084695	673	2108	2299	7785	VDAG_JR2_Chr1g03400,VDAG_JR2_Chr2g08840,VDAG_JR2_Chr2g06860,VDAG_JR2_Chr4g00470,VDAG_JR2_Chr4g08220,VDAG_JR2_Chr1g11980,VDAG_JR2_Chr3g05790,VDAG_JR2_Chr1g16800,VDAG_JR2_Chr1g16460,VDAG_JR2_Chr1g24470,VDAG_JR2_Chr4g05180,VDAG_JR2_Chr2g12160,VDAG_JR2_Chr1g11840,VDAG_JR2_Chr5g01070,VDAG_JR2_Chr5g04020,VDAG_JR2_Chr1g03200,VDAG_JR2_Chr1g08910,VDAG_JR2_Chr5g00440,VDAG_JR2_Chr7g09780,VDAG_JR2_Chr4g06500…
GO:0034613	cellular protein localization	biological_process	0.0090839	77	2108	214	7785	VDAG_JR2_Chr3g09380,VDAG_JR2_Chr1g12770,VDAG_JR2_Chr7g00430,VDAG_JR2_Chr6g00700,VDAG_JR2_Chr1g11100,VDAG_JR2_Chr7g09710,VDAG_JR2_Chr5g04820,VDAG_JR2_Chr8g10950,VDAG_JR2_Chr3g08880,VDAG_JR2_Chr1g07790,VDAG_JR2_Chr2g04290,VDAG_JR2_Chr1g29400,VDAG_JR2_Chr3g00330,VDAG_JR2_Chr6g07150,VDAG_JR2_Chr1g03930,VDAG_JR2_Chr1g29570,VDAG_JR2_Chr1g09400,VDAG_JR2_Chr5g03960,VDAG_JR2_Chr4g06050,VDAG_JR2_Chr7g05850…
GO:0070727	cellular macromolecule localization	biological_process	0.0090839	77	2108	214	7785	VDAG_JR2_Chr3g06360,VDAG_JR2_Chr6g08320,VDAG_JR2_Chr4g10930,VDAG_JR2_Chr1g00610,VDAG_JR2_Chr1g09390,VDAG_JR2_Chr5g11540,VDAG_JR2_Chr2g01980,VDAG_JR2_Chr1g03610,VDAG_JR2_Chr8g11060,VDAG_JR2_Chr5g00170,VDAG_JR2_Chr1g22150,VDAG_JR2_Chr1g05210,VDAG_JR2_Chr5g05100,VDAG_JR2_Chr7g07350,VDAG_JR2_Chr7g05620,VDAG_JR2_Chr2g02140,VDAG_JR2_Chr4g09230,VDAG_JR2_Chr6g10810,VDAG_JR2_Chr5g05000,VDAG_JR2_Chr3g00330…
GO:0009059	macromolecule biosynthetic process	biological_process	0.010079	448	2108	1499	7785	VDAG_JR2_Chr6g05500,VDAG_JR2_Chr2g03320,VDAG_JR2_Chr8g04600,VDAG_JR2_Chr4g06990,VDAG_JR2_Chr7g04450,VDAG_JR2_Chr5g01320,VDAG_JR2_Chr5g06390,VDAG_JR2_Chr7g01560,VDAG_JR2_Chr3g02740,VDAG_JR2_Chr7g04840,VDAG_JR2_Chr8g02970,VDAG_JR2_Chr3g10700,VDAG_JR2_Chr5g04510,VDAG_JR2_Chr1g16000,VDAG_JR2_Chr1g10970,VDAG_JR2_Chr5g09480,VDAG_JR2_Chr1g05850,VDAG_JR2_Chr5g00900,VDAG_JR2_Chr2g03340,VDAG_JR2_Chr1g11560…
GO:0034645	cellular macromolecule biosynthetic process	biological_process	0.010899	443	2108	1483	7785	VDAG_JR2_Chr7g09960,VDAG_JR2_Chr6g10390,VDAG_JR2_Chr3g01410,VDAG_JR2_Chr8g00610,VDAG_JR2_Chr2g03870,VDAG_JR2_Chr1g07030,VDAG_JR2_Chr1g09660,VDAG_JR2_Chr3g08480,VDAG_JR2_Chr2g04100,VDAG_JR2_Chr8g01980,VDAG_JR2_Chr1g07630,VDAG_JR2_Chr8g10480,VDAG_JR2_Chr1g12100,VDAG_JR2_Chr6g09180,VDAG_JR2_Chr1g09630,VDAG_JR2_Chr3g06960,VDAG_JR2_Chr1g15690,VDAG_JR2_Chr2g06870,VDAG_JR2_Chr8g10460,VDAG_JR2_Chr7g00890…
GO:0019773	proteasome core complex, alpha-subunit complex	cellular_component	0.011337	6	2108	9	7785	VDAG_JR2_Chr4g06440,VDAG_JR2_Chr3g13300,VDAG_JR2_Chr1g10310,VDAG_JR2_Chr3g00090,VDAG_JR2_Chr6g03570,VDAG_JR2_Chr1g14990
GO:0051130	positive regulation of cellular component organization	biological_process	0.011381	11	2108	20	7785	VDAG_JR2_Chr1g17840,VDAG_JR2_Chr2g06470,VDAG_JR2_Chr1g17770,VDAG_JR2_Chr2g08150,VDAG_JR2_Chr2g04290,VDAG_JR2_Chr4g06280,VDAG_JR2_Chr1g21740,VDAG_JR2_Chr4g08370,VDAG_JR2_Chr7g07770,VDAG_JR2_Chr1g13420,VDAG_JR2_Chr5g06420
GO:0005794	Golgi apparatus	cellular_component	0.01158	16	2108	34	7785	VDAG_JR2_Chr1g07850,VDAG_JR2_Chr1g25470,VDAG_JR2_Chr2g02390,VDAG_JR2_Chr2g04290,VDAG_JR2_Chr7g08950,VDAG_JR2_Chr5g08540,VDAG_JR2_Chr2g02140,VDAG_JR2_Chr7g00370,VDAG_JR2_Chr1g24990,VDAG_JR2_Chr6g07150,VDAG_JR2_Chr5g06420,VDAG_JR2_Chr4g06940,VDAG_JR2_Chr5g00710,VDAG_JR2_Chr3g00330,VDAG_JR2_Chr3g07840,VDAG_JR2_Chr7g05850
GO:0019318	hexose metabolic process	biological_process	0.0116	11	2108	21	7785	VDAG_JR2_Chr2g12360,VDAG_JR2_Chr1g25840,VDAG_JR2_Chr8g04630,VDAG_JR2_Chr4g05010,VDAG_JR2_Chr1g21850,VDAG_JR2_Chr1g22170,VDAG_JR2_Chr3g02710,VDAG_JR2_Chr1g01970,VDAG_JR2_Chr3g01440,VDAG_JR2_Chr5g03960,VDAG_JR2_Chr1g05800
GO:0006605	protein targeting	biological_process	0.012051	28	2108	67	7785	VDAG_JR2_Chr5g08060,VDAG_JR2_Chr1g03400,VDAG_JR2_Chr8g00240,VDAG_JR2_Chr1g09400,VDAG_JR2_Chr4g06050,VDAG_JR2_Chr5g03960,VDAG_JR2_Chr1g19550,VDAG_JR2_Chr3g02740,VDAG_JR2_Chr1g14040,VDAG_JR2_Chr1g09390,VDAG_JR2_Chr4g10930,VDAG_JR2_Chr1g16800,VDAG_JR2_Chr7g00430,VDAG_JR2_Chr1g12770,VDAG_JR2_Chr6g00700,VDAG_JR2_Chr3g07520,VDAG_JR2_Chr2g11660,VDAG_JR2_Chr3g11920,VDAG_JR2_Chr2g12290,VDAG_JR2_Chr1g11100…
GO:0044237	cellular metabolic process	biological_process	0.012326	861	2108	2993	7785	VDAG_JR2_Chr3g02750,VDAG_JR2_Chr4g05680,VDAG_JR2_Chr4g02550,VDAG_JR2_Chr1g22180,VDAG_JR2_Chr8g08090,VDAG_JR2_Chr7g06800,VDAG_JR2_Chr6g10790,VDAG_JR2_Chr8g00150,VDAG_JR2_Chr1g00860,VDAG_JR2_Chr8g06290,VDAG_JR2_Chr6g09710,VDAG_JR2_Chr1g19110,VDAG_JR2_Chr4g01120,VDAG_JR2_Chr6g08620,VDAG_JR2_Chr1g00360,VDAG_JR2_Chr5g07240,VDAG_JR2_Chr1g06870,VDAG_JR2_Chr5g09580,VDAG_JR2_Chr4g07980,VDAG_JR2_Chr1g03730…
GO:0016667	oxidoreductase activity, acting on a sulfur group of donors	molecular_function	0.012574	17	2108	38	7785	VDAG_JR2_Chr8g05200,VDAG_JR2_Chr1g01750,VDAG_JR2_Chr7g00600,VDAG_JR2_Chr6g06260,VDAG_JR2_Chr3g02420,VDAG_JR2_Chr1g29120,VDAG_JR2_Chr1g14960,VDAG_JR2_Chr2g05780,VDAG_JR2_Chr1g08190,VDAG_JR2_Chr5g03070,VDAG_JR2_Chr2g01430,VDAG_JR2_Chr3g02300,VDAG_JR2_Chr1g05200,VDAG_JR2_Chr7g00260,VDAG_JR2_Chr4g11970,VDAG_JR2_Chr7g01860,VDAG_JR2_Chr4g11950
GO:0016820	hydrolase activity, acting on acid anhydrides, catalyzing transmembrane movement of substances	molecular_function	0.012902	29	2108	66	7785	VDAG_JR2_Chr4g05560,VDAG_JR2_Chr7g04060,VDAG_JR2_Chr1g11130,VDAG_JR2_Chr2g05540,VDAG_JR2_Chr1g05270,VDAG_JR2_Chr6g07440,VDAG_JR2_Chr1g07220,VDAG_JR2_Chr1g04210,VDAG_JR2_Chr6g04700,VDAG_JR2_Chr3g01650,VDAG_JR2_Chr5g01350,VDAG_JR2_Chr6g10390,VDAG_JR2_Chr5g04040,VDAG_JR2_Chr3g08160,VDAG_JR2_Chr1g17770,VDAG_JR2_Chr5g09600,VDAG_JR2_Chr4g06500,VDAG_JR2_Chr8g01140,VDAG_JR2_Chr6g00700,VDAG_JR2_Chr7g05810…
GO:0003873	6-phosphofructo-2-kinase activity	molecular_function	0.013279	6	2108	9	7785	VDAG_JR2_Chr8g04630,VDAG_JR2_Chr5g03960,VDAG_JR2_Chr4g05010,VDAG_JR2_Chr1g05800,VDAG_JR2_Chr3g02710,VDAG_JR2_Chr1g25840
GO:0006000	fructose metabolic process	biological_process	0.013279	6	2108	9	7785	VDAG_JR2_Chr5g03960,VDAG_JR2_Chr4g05010,VDAG_JR2_Chr8g04630,VDAG_JR2_Chr1g05800,VDAG_JR2_Chr3g02710,VDAG_JR2_Chr1g25840
GO:0042623	ATPase activity, coupled	molecular_function	0.01442	35	2108	84	7785	VDAG_JR2_Chr7g07770,VDAG_JR2_Chr5g11020,VDAG_JR2_Chr6g00700,VDAG_JR2_Chr1g07270,VDAG_JR2_Chr7g05810,VDAG_JR2_Chr1g17770,VDAG_JR2_Chr5g09600,VDAG_JR2_Chr3g08160,VDAG_JR2_Chr5g12140,VDAG_JR2_Chr6g04700,VDAG_JR2_Chr5g04040,VDAG_JR2_Chr1g05270,VDAG_JR2_Chr5g05650,VDAG_JR2_Chr6g07440,VDAG_JR2_Chr4g05560,VDAG_JR2_Chr7g04060,VDAG_JR2_Chr3g00690,VDAG_JR2_Chr5g01070,VDAG_JR2_Chr1g24700,VDAG_JR2_Chr3g04280…
GO:0044271	cellular nitrogen compound biosynthetic process	biological_process	0.014834	433	2108	1460	7785	VDAG_JR2_Chr3g05420,VDAG_JR2_Chr1g04540,VDAG_JR2_Chr6g01800,VDAG_JR2_Chr6g03290,VDAG_JR2_Chr4g07750,VDAG_JR2_Chr8g03300,VDAG_JR2_Chr6g09200,VDAG_JR2_Chr3g08160,VDAG_JR2_Chr5g09690,VDAG_JR2_Chr7g00380,VDAG_JR2_Chr4g05560,VDAG_JR2_Chr6g07210,VDAG_JR2_Chr5g00300,VDAG_JR2_Chr1g14050,VDAG_JR2_Chr1g04600,VDAG_JR2_Chr1g00010,VDAG_JR2_Chr6g08150,VDAG_JR2_Chr1g19270,VDAG_JR2_Chr2g06920,VDAG_JR2_Chr1g01980…
GO:0098799	outer mitochondrial membrane protein complex	cellular_component	0.015292	5	2108	7	7785	VDAG_JR2_Chr1g14380,VDAG_JR2_Chr7g00430,VDAG_JR2_Chr1g11100,VDAG_JR2_Chr1g19550,VDAG_JR2_Chr1g16800
GO:0009250	glucan biosynthetic process	biological_process	0.01569	8	2108	13	7785	VDAG_JR2_Chr7g00890,VDAG_JR2_Chr4g00470,VDAG_JR2_Chr1g09020,VDAG_JR2_Chr2g01780,VDAG_JR2_Chr6g10810,VDAG_JR2_Chr1g25570,VDAG_JR2_Chr2g04120,VDAG_JR2_Chr7g05340
GO:0009611	response to wounding	biological_process	0.015938	20	2108	45	7785	VDAG_JR2_Chr7g00200,VDAG_JR2_Chr4g06050,VDAG_JR2_Chr8g01210,VDAG_JR2_Chr6g01810,VDAG_JR2_Chr1g29440,VDAG_JR2_Chr7g05340,VDAG_JR2_Chr6g03270,VDAG_JR2_Chr6g10790,VDAG_JR2_Chr4g01690,VDAG_JR2_Chr3g01720,VDAG_JR2_Chr1g21120,VDAG_JR2_Chr3g07520,VDAG_JR2_Chr2g11690,VDAG_JR2_Chr3g10860,VDAG_JR2_Chr6g06450,VDAG_JR2_Chr5g01680,VDAG_JR2_Chr8g09830,VDAG_JR2_Chr7g08760,VDAG_JR2_Chr3g02840,VDAG_JR2_Chr8g04680
GO:0036094	small molecule binding	molecular_function	0.016102	355	2108	1160	7785	VDAG_JR2_Chr7g06210,VDAG_JR2_Chr3g09290,VDAG_JR2_Chr8g10040,VDAG_JR2_Chr1g12720,VDAG_JR2_Chr6g07220,VDAG_JR2_Chr2g02090,VDAG_JR2_Chr3g12180,VDAG_JR2_Chr1g21230,VDAG_JR2_Chr1g21740,VDAG_JR2_Chr1g22300,VDAG_JR2_Chr6g08680,VDAG_JR2_Chr4g10930,VDAG_JR2_Chr8g02000,VDAG_JR2_Chr7g09340,VDAG_JR2_Chr7g09050,VDAG_JR2_Chr7g05610,VDAG_JR2_Chr4g07010,VDAG_JR2_Chr1g24600,VDAG_JR2_Chr7g00670,VDAG_JR2_Chr3g07260…
GO:0031554	regulation of DNA-templated transcription, termination	biological_process	0.016191	3	2108	3	7785	VDAG_JR2_Chr3g04530,VDAG_JR2_Chr6g03900,VDAG_JR2_Chr6g09960
GO:0006807	nitrogen compound metabolic process	biological_process	0.016641	674	2108	2326	7785	VDAG_JR2_Chr5g09470,VDAG_JR2_Chr3g08880,VDAG_JR2_Chr7g07590,VDAG_JR2_Chr2g00080,VDAG_JR2_Chr8g04680,VDAG_JR2_Chr1g07510,VDAG_JR2_Chr2g11900,VDAG_JR2_Chr6g06070,VDAG_JR2_Chr7g05280,VDAG_JR2_Chr1g16020,VDAG_JR2_Chr1g03480,VDAG_JR2_Chr3g10190,VDAG_JR2_Chr3g06110,VDAG_JR2_Chr1g05620,VDAG_JR2_Chr5g10120,VDAG_JR2_Chr7g04320,VDAG_JR2_Chr5g05820,VDAG_JR2_Chr3g06440,VDAG_JR2_Chr8g05490,VDAG_JR2_Chr6g08710…
GO:0070402	NADPH binding	molecular_function	0.016841	3	2108	3	7785	VDAG_JR2_Chr8g08060,VDAG_JR2_Chr8g02000,VDAG_JR2_Chr7g05000
GO:0016788	hydrolase activity, acting on ester bonds	molecular_function	0.017292	112	2108	341	7785	VDAG_JR2_Chr5g03410,VDAG_JR2_Chr7g08960,VDAG_JR2_Chr8g04650,VDAG_JR2_Chr2g12610,VDAG_JR2_Chr6g02240,VDAG_JR2_Chr3g08880,VDAG_JR2_Chr1g29400,VDAG_JR2_Chr2g05890,VDAG_JR2_Chr3g02770,VDAG_JR2_Chr5g08310,VDAG_JR2_Chr8g07040,VDAG_JR2_Chr2g06360,VDAG_JR2_Chr4g06050,VDAG_JR2_Chr7g04940,VDAG_JR2_Chr8g05360,VDAG_JR2_Chr3g08090,VDAG_JR2_Chr1g17580,VDAG_JR2_Chr7g08740,VDAG_JR2_Chr5g00340,VDAG_JR2_Chr6g07150…
GO:0006526	arginine biosynthetic process	biological_process	0.01744	3	2108	3	7785	VDAG_JR2_Chr1g11220,VDAG_JR2_Chr4g07860,VDAG_JR2_Chr8g04200
GO:0007286	spermatid development	biological_process	0.017588	3	2108	3	7785	VDAG_JR2_Chr8g07470,VDAG_JR2_Chr1g01610,VDAG_JR2_Chr8g00170
GO:0048515	spermatid differentiation	biological_process	0.017588	3	2108	3	7785	VDAG_JR2_Chr8g07470,VDAG_JR2_Chr1g01610,VDAG_JR2_Chr8g00170
GO:0006072	glycerol-3-phosphate metabolic process	biological_process	0.018016	5	2108	7	7785	VDAG_JR2_Chr3g06360,VDAG_JR2_Chr2g06060,VDAG_JR2_Chr6g04850,VDAG_JR2_Chr6g10760,VDAG_JR2_Chr8g02030
GO:0046168	glycerol-3-phosphate catabolic process	biological_process	0.018016	5	2108	7	7785	VDAG_JR2_Chr6g04850,VDAG_JR2_Chr2g06060,VDAG_JR2_Chr6g10760,VDAG_JR2_Chr8g02030,VDAG_JR2_Chr3g06360
GO:0052646	alditol phosphate metabolic process	biological_process	0.018016	5	2108	7	7785	VDAG_JR2_Chr6g04850,VDAG_JR2_Chr2g06060,VDAG_JR2_Chr8g02030,VDAG_JR2_Chr6g10760,VDAG_JR2_Chr3g06360
GO:0005742	mitochondrial outer membrane translocase complex	cellular_component	0.018209	4	2108	5	7785	VDAG_JR2_Chr1g19550,VDAG_JR2_Chr1g16800,VDAG_JR2_Chr1g11100,VDAG_JR2_Chr7g00430
GO:0051536	iron-sulfur cluster binding	molecular_function	0.018301	28	2108	71	7785	VDAG_JR2_Chr6g09200,VDAG_JR2_Chr5g08150,VDAG_JR2_Chr2g12120,VDAG_JR2_Chr2g06070,VDAG_JR2_Chr8g03070,VDAG_JR2_Chr1g18400,VDAG_JR2_Chr6g03290,VDAG_JR2_Chr1g04290,VDAG_JR2_Chr1g07130,VDAG_JR2_Chr7g01140,VDAG_JR2_Chr2g01490,VDAG_JR2_Chr2g05210,VDAG_JR2_Chr2g03290,VDAG_JR2_Chr5g08650,VDAG_JR2_Chr3g11780,VDAG_JR2_Chr1g14560,VDAG_JR2_Chr1g13100,VDAG_JR2_Chr5g00790,VDAG_JR2_Chr7g05400,VDAG_JR2_Chr1g04280…
GO:0051540	metal cluster binding	molecular_function	0.018301	28	2108	71	7785	VDAG_JR2_Chr2g05210,VDAG_JR2_Chr2g03290,VDAG_JR2_Chr5g08650,VDAG_JR2_Chr2g01490,VDAG_JR2_Chr7g01140,VDAG_JR2_Chr1g13100,VDAG_JR2_Chr1g14560,VDAG_JR2_Chr3g11780,VDAG_JR2_Chr5g08150,VDAG_JR2_Chr6g09200,VDAG_JR2_Chr8g03070,VDAG_JR2_Chr2g12120,VDAG_JR2_Chr2g06070,VDAG_JR2_Chr6g03290,VDAG_JR2_Chr1g04290,VDAG_JR2_Chr1g07130,VDAG_JR2_Chr1g18400,VDAG_JR2_Chr1g29170,VDAG_JR2_Chr5g09850,VDAG_JR2_Chr3g09680…
GO:0033014	tetrapyrrole biosynthetic process	biological_process	0.018593	23	2108	58	7785	VDAG_JR2_Chr2g07130,VDAG_JR2_Chr8g00810,VDAG_JR2_Chr7g05280,VDAG_JR2_Chr7g01550,VDAG_JR2_Chr8g04040,VDAG_JR2_Chr2g03200,VDAG_JR2_Chr3g02920,VDAG_JR2_Chr7g06760,VDAG_JR2_Chr8g05690,VDAG_JR2_Chr4g07140,VDAG_JR2_Chr1g09740,VDAG_JR2_Chr2g02610,VDAG_JR2_Chr3g09910,VDAG_JR2_Chr1g13970,VDAG_JR2_Chr1g06280,VDAG_JR2_Chr7g04210,VDAG_JR2_Chr8g10910,VDAG_JR2_Chr1g16220,VDAG_JR2_Chr6g09720,VDAG_JR2_Chr8g05490…
GO:0005891	voltage-gated calcium channel complex	cellular_component	0.019306	3	2108	3	7785	VDAG_JR2_Chr7g02890,VDAG_JR2_Chr5g11920,VDAG_JR2_Chr1g22310
GO:0034704	calcium channel complex	cellular_component	0.019306	3	2108	3	7785	VDAG_JR2_Chr7g02890,VDAG_JR2_Chr5g11920,VDAG_JR2_Chr1g22310
GO:0016020	membrane	cellular_component	0.019363	560	2108	1920	7785	VDAG_JR2_Chr1g23470,VDAG_JR2_Chr8g09210,VDAG_JR2_Chr3g11170,VDAG_JR2_Chr7g01600,VDAG_JR2_Chr3g01100,VDAG_JR2_Chr3g03390,VDAG_JR2_Chr8g01840,VDAG_JR2_Chr7g05550,VDAG_JR2_Chr5g01350,VDAG_JR2_Chr6g04030,VDAG_JR2_Chr1g10900,VDAG_JR2_Chr5g05790,VDAG_JR2_Chr7g05230,VDAG_JR2_Chr2g13060,VDAG_JR2_Chr2g02340,VDAG_JR2_Chr8g01140,VDAG_JR2_Chr2g03220,VDAG_JR2_Chr5g00950,VDAG_JR2_Chr6g01880,VDAG_JR2_Chr1g28760…
GO:1902531	regulation of intracellular signal transduction	biological_process	0.019506	14	2108	27	7785	VDAG_JR2_Chr6g00750,VDAG_JR2_Chr3g06130,VDAG_JR2_Chr8g04510,VDAG_JR2_Chr1g11840,VDAG_JR2_Chr8g06270,VDAG_JR2_Chr6g06750,VDAG_JR2_Chr6g07290,VDAG_JR2_Chr2g06640,VDAG_JR2_Chr8g01410,VDAG_JR2_Chr1g00530,VDAG_JR2_Chr1g19600,VDAG_JR2_Chr7g08800,VDAG_JR2_Chr5g05730,VDAG_JR2_Chr4g00790
GO:0006892	post-Golgi vesicle-mediated transport	biological_process	0.019675	3	2108	3	7785	VDAG_JR2_Chr5g06420,VDAG_JR2_Chr1g21740,VDAG_JR2_Chr2g04290
GO:0009066	aspartate family amino acid metabolic process	biological_process	0.019784	13	2108	28	7785	VDAG_JR2_Chr8g04000,VDAG_JR2_Chr6g09950,VDAG_JR2_Chr4g07980,VDAG_JR2_Chr5g08130,VDAG_JR2_Chr5g06460,VDAG_JR2_Chr5g04340,VDAG_JR2_Chr2g01910,VDAG_JR2_Chr5g11750,VDAG_JR2_Chr5g01810,VDAG_JR2_Chr4g07610,VDAG_JR2_Chr8g05490,VDAG_JR2_Chr1g18800,VDAG_JR2_Chr7g02540
GO:0072594	establishment of protein localization to organelle	biological_process	0.019959	24	2108	57	7785	VDAG_JR2_Chr8g00240,VDAG_JR2_Chr5g08060,VDAG_JR2_Chr1g03400,VDAG_JR2_Chr1g09400,VDAG_JR2_Chr5g03960,VDAG_JR2_Chr4g06050,VDAG_JR2_Chr3g02740,VDAG_JR2_Chr4g10930,VDAG_JR2_Chr1g09390,VDAG_JR2_Chr1g14040,VDAG_JR2_Chr1g12770,VDAG_JR2_Chr7g00430,VDAG_JR2_Chr2g11660,VDAG_JR2_Chr3g11920,VDAG_JR2_Chr6g00700,VDAG_JR2_Chr3g07520,VDAG_JR2_Chr1g07850,VDAG_JR2_Chr2g07900,VDAG_JR2_Chr1g11100,VDAG_JR2_Chr1g02140…
GO:0019068	virion assembly	biological_process	0.020317	11	2108	22	7785	VDAG_JR2_Chr1g17500,VDAG_JR2_Chr1g24080,VDAG_JR2_Chr5g01070,VDAG_JR2_Chr3g00690,VDAG_JR2_Chr7g05620,VDAG_JR2_Chr4g07900,VDAG_JR2_Chr5g08450,VDAG_JR2_Chr4g09090,VDAG_JR2_Chr3g06460,VDAG_JR2_Chr8g00910,VDAG_JR2_Chr1g12100
GO:0034660	ncRNA metabolic process	biological_process	0.020377	81	2108	245	7785	VDAG_JR2_Chr5g07770,VDAG_JR2_Chr4g05180,VDAG_JR2_Chr6g08260,VDAG_JR2_Chr6g04150,VDAG_JR2_Chr5g05750,VDAG_JR2_Chr4g07510,VDAG_JR2_Chr1g04950,VDAG_JR2_Chr2g02730,VDAG_JR2_Chr1g24300,VDAG_JR2_Chr8g05690,VDAG_JR2_Chr7g08980,VDAG_JR2_Chr1g20050,VDAG_JR2_Chr1g13970,VDAG_JR2_Chr2g04980,VDAG_JR2_Chr1g00200,VDAG_JR2_Chr7g06430,VDAG_JR2_Chr6g10940,VDAG_JR2_Chr2g01830,VDAG_JR2_Chr2g04990,VDAG_JR2_Chr7g04670…
GO:0071822	protein complex subunit organization	biological_process	0.020426	50	2108	140	7785	VDAG_JR2_Chr4g08510,VDAG_JR2_Chr1g26750,VDAG_JR2_Chr1g27200,VDAG_JR2_Chr1g20290,VDAG_JR2_Chr7g05340,VDAG_JR2_Chr4g01690,VDAG_JR2_Chr1g07470,VDAG_JR2_Chr7g06900,VDAG_JR2_Chr1g13770,VDAG_JR2_Chr4g06050,VDAG_JR2_Chr8g10660,VDAG_JR2_Chr1g09400,VDAG_JR2_Chr7g10160,VDAG_JR2_Chr6g09960,VDAG_JR2_Chr2g04770,VDAG_JR2_Chr1g29440,VDAG_JR2_Chr4g04680,VDAG_JR2_Chr3g04190,VDAG_JR2_Chr1g17840,VDAG_JR2_Chr1g17770…
GO:0043168	anion binding	molecular_function	0.020665	342	2108	1120	7785	VDAG_JR2_Chr1g25740,VDAG_JR2_Chr1g04950,VDAG_JR2_Chr5g05750,VDAG_JR2_Chr1g14260,VDAG_JR2_Chr4g09330,VDAG_JR2_Chr1g09640,VDAG_JR2_Chr2g08850,VDAG_JR2_Chr6g06220,VDAG_JR2_Chr1g14040,VDAG_JR2_Chr4g05010,VDAG_JR2_Chr2g04990,VDAG_JR2_Chr1g29290,VDAG_JR2_Chr1g04720,VDAG_JR2_Chr2g01480,VDAG_JR2_Chr1g18390,VDAG_JR2_Chr3g01880,VDAG_JR2_Chr3g01650,VDAG_JR2_Chr2g13020,VDAG_JR2_Chr7g00580,VDAG_JR2_Chr3g01390…
GO:0051128	regulation of cellular component organization	biological_process	0.020737	25	2108	62	7785	VDAG_JR2_Chr1g06280,VDAG_JR2_Chr5g06420,VDAG_JR2_Chr6g09960,VDAG_JR2_Chr1g16880,VDAG_JR2_Chr8g06020,VDAG_JR2_Chr1g12010,VDAG_JR2_Chr1g21740,VDAG_JR2_Chr1g16870,VDAG_JR2_Chr6g02670,VDAG_JR2_Chr1g13420,VDAG_JR2_Chr7g07770,VDAG_JR2_Chr3g09540,VDAG_JR2_Chr3g04530,VDAG_JR2_Chr1g20870,VDAG_JR2_Chr4g08370,VDAG_JR2_Chr1g07850,VDAG_JR2_Chr4g06280,VDAG_JR2_Chr6g03900,VDAG_JR2_Chr1g17840,VDAG_JR2_Chr2g08150…
GO:0032553	ribonucleotide binding	molecular_function	0.021254	256	2108	815	7785	VDAG_JR2_Chr5g05810,VDAG_JR2_Chr1g07680,VDAG_JR2_Chr1g21420,VDAG_JR2_Chr3g01500,VDAG_JR2_Chr1g17940,VDAG_JR2_Chr3g08040,VDAG_JR2_Chr7g02140,VDAG_JR2_Chr1g02850,VDAG_JR2_Chr4g07860,VDAG_JR2_Chr1g24920,VDAG_JR2_Chr5g09600,VDAG_JR2_Chr6g08140,VDAG_JR2_Chr2g08350,VDAG_JR2_Chr1g29400,VDAG_JR2_Chr6g04380,VDAG_JR2_Chr7g07770,VDAG_JR2_Chr2g11690,VDAG_JR2_Chr1g21740,VDAG_JR2_Chr1g21230,VDAG_JR2_Chr3g12180…
GO:0000166	nucleotide binding	molecular_function	0.021288	346	2108	1134	7785	VDAG_JR2_Chr1g21470,VDAG_JR2_Chr3g09690,VDAG_JR2_Chr1g04270,VDAG_JR2_Chr3g03490,VDAG_JR2_Chr3g02710,VDAG_JR2_Chr6g01310,VDAG_JR2_Chr2g06280,VDAG_JR2_Chr1g19590,VDAG_JR2_Chr6g10760,VDAG_JR2_Chr1g14330,VDAG_JR2_Chr8g08060,VDAG_JR2_Chr1g16220,VDAG_JR2_Chr2g08750,VDAG_JR2_Chr6g05780,VDAG_JR2_Chr1g02660,VDAG_JR2_Chr5g06840,VDAG_JR2_Chr5g08060,VDAG_JR2_Chr5g04470,VDAG_JR2_Chr1g06280,VDAG_JR2_Chr1g25740…
GO:1901265	nucleoside phosphate binding	molecular_function	0.021288	346	2108	1134	7785	VDAG_JR2_Chr1g06160,VDAG_JR2_Chr7g07250,VDAG_JR2_Chr7g07350,VDAG_JR2_Chr8g11130,VDAG_JR2_Chr2g01260,VDAG_JR2_Chr2g00570,VDAG_JR2_Chr1g26030,VDAG_JR2_Chr8g01750,VDAG_JR2_Chr6g07030,VDAG_JR2_Chr5g02930,VDAG_JR2_Chr7g03940,VDAG_JR2_Chr1g24700,VDAG_JR2_Chr2g02870,VDAG_JR2_Chr4g06540,VDAG_JR2_Chr1g12100,VDAG_JR2_Chr1g18780,VDAG_JR2_Chr4g07420,VDAG_JR2_Chr6g09180,VDAG_JR2_Chr6g10390,VDAG_JR2_Chr2g08400…
GO:0030170	pyridoxal phosphate binding	molecular_function	0.021389	23	2108	58	7785	VDAG_JR2_Chr1g20260,VDAG_JR2_Chr3g11840,VDAG_JR2_Chr5g00680,VDAG_JR2_Chr5g03410,VDAG_JR2_Chr1g13130,VDAG_JR2_Chr1g09640,VDAG_JR2_Chr7g07260,VDAG_JR2_Chr8g08530,VDAG_JR2_Chr8g07690,VDAG_JR2_Chr2g07360,VDAG_JR2_Chr2g02630,VDAG_JR2_Chr2g01670,VDAG_JR2_Chr8g05100,VDAG_JR2_Chr5g05290,VDAG_JR2_Chr4g00050,VDAG_JR2_Chr4g06470,VDAG_JR2_Chr5g03990,VDAG_JR2_Chr1g06200,VDAG_JR2_Chr4g08970,VDAG_JR2_Chr1g13100…
GO:0034702	ion channel complex	cellular_component	0.02155	4	2108	5	7785	VDAG_JR2_Chr5g11920,VDAG_JR2_Chr7g02890,VDAG_JR2_Chr1g22310,VDAG_JR2_Chr1g14040
GO:0034703	cation channel complex	cellular_component	0.02155	4	2108	5	7785	VDAG_JR2_Chr1g14040,VDAG_JR2_Chr1g22310,VDAG_JR2_Chr7g02890,VDAG_JR2_Chr5g11920
GO:0046527	glucosyltransferase activity	molecular_function	0.022217	6	2108	9	7785	VDAG_JR2_Chr2g02130,VDAG_JR2_Chr2g01780,VDAG_JR2_Chr7g00890,VDAG_JR2_Chr4g00470,VDAG_JR2_Chr2g04120,VDAG_JR2_Chr1g24250
GO:0043241	protein complex disassembly	biological_process	0.022371	8	2108	15	7785	VDAG_JR2_Chr1g10970,VDAG_JR2_Chr3g09540,VDAG_JR2_Chr3g04530,VDAG_JR2_Chr6g09960,VDAG_JR2_Chr3g01350,VDAG_JR2_Chr2g08150,VDAG_JR2_Chr1g17770,VDAG_JR2_Chr6g03900
GO:0044238	primary metabolic process	biological_process	0.022522	942	2108	3311	7785	VDAG_JR2_Chr7g03370,VDAG_JR2_Chr7g08740,VDAG_JR2_Chr8g01210,VDAG_JR2_Chr4g08460,VDAG_JR2_Chr7g04290,VDAG_JR2_Chr1g13620,VDAG_JR2_Chr1g28760,VDAG_JR2_Chr3g00080,VDAG_JR2_Chr4g09040,VDAG_JR2_Chr1g18340,VDAG_JR2_Chr6g05630,VDAG_JR2_Chr1g24370,VDAG_JR2_Chr5g11850,VDAG_JR2_Chr3g01870,VDAG_JR2_Chr4g00350,VDAG_JR2_Chr6g05270,VDAG_JR2_Chr4g08510,VDAG_JR2_Chr7g02550,VDAG_JR2_Chr4g08880,VDAG_JR2_Chr4g01110…
GO:0005524	ATP binding	molecular_function	0.022621	226	2108	710	7785	VDAG_JR2_Chr5g04040,VDAG_JR2_Chr2g01040,VDAG_JR2_Chr2g12910,VDAG_JR2_Chr4g03850,VDAG_JR2_Chr7g06900,VDAG_JR2_Chr5g06390,VDAG_JR2_Chr1g15450,VDAG_JR2_Chr2g13350,VDAG_JR2_Chr1g29380,VDAG_JR2_Chr8g04600,VDAG_JR2_Chr1g19480,VDAG_JR2_Chr3g02740,VDAG_JR2_Chr2g05540,VDAG_JR2_Chr2g11440,VDAG_JR2_Chr1g29650,VDAG_JR2_Chr1g18880,VDAG_JR2_Chr5g00900,VDAG_JR2_Chr3g10850,VDAG_JR2_Chr4g06680,VDAG_JR2_Chr6g00060…
GO:0003924	GTPase activity	molecular_function	0.022836	53	2108	145	7785	VDAG_JR2_Chr8g08480,VDAG_JR2_Chr7g07350,VDAG_JR2_Chr1g17870,VDAG_JR2_Chr1g24700,VDAG_JR2_Chr3g00690,VDAG_JR2_Chr2g02870,VDAG_JR2_Chr5g01070,VDAG_JR2_Chr2g03090,VDAG_JR2_Chr4g09330,VDAG_JR2_Chr1g29030,VDAG_JR2_Chr8g01140,VDAG_JR2_Chr1g21230,VDAG_JR2_Chr1g21740,VDAG_JR2_Chr1g07240,VDAG_JR2_Chr4g08220,VDAG_JR2_Chr2g02090,VDAG_JR2_Chr2g02640,VDAG_JR2_Chr7g06390,VDAG_JR2_Chr4g10930,VDAG_JR2_Chr1g12720…
GO:0006555	methionine metabolic process	biological_process	0.023043	4	2108	5	7785	VDAG_JR2_Chr1g18800,VDAG_JR2_Chr8g05490,VDAG_JR2_Chr5g11750,VDAG_JR2_Chr6g09950
GO:0005623	cell	cellular_component	0.023098	621	2108	2141	7785	VDAG_JR2_Chr1g14990,VDAG_JR2_Chr1g07230,VDAG_JR2_Chr6g07540,VDAG_JR2_Chr5g04520,VDAG_JR2_Chr4g06280,VDAG_JR2_Chr5g04140,VDAG_JR2_Chr3g01350,VDAG_JR2_Chr2g06630,VDAG_JR2_Chr7g10120,VDAG_JR2_Chr5g01720,VDAG_JR2_Chr6g06210,VDAG_JR2_Chr7g04060,VDAG_JR2_Chr5g08870,VDAG_JR2_Chr7g07050,VDAG_JR2_Chr3g02810,VDAG_JR2_Chr3g02580,VDAG_JR2_Chr3g08430,VDAG_JR2_Chr1g12370,VDAG_JR2_Chr1g11410,VDAG_JR2_Chr3g01880…
GO:0044464	cell part	cellular_component	0.023098	621	2108	2141	7785	VDAG_JR2_Chr1g12550,VDAG_JR2_Chr7g09290,VDAG_JR2_Chr8g03740,VDAG_JR2_Chr4g08670,VDAG_JR2_Chr1g01270,VDAG_JR2_Chr1g10940,VDAG_JR2_Chr4g05960,VDAG_JR2_Chr2g12500,VDAG_JR2_Chr5g09730,VDAG_JR2_Chr1g12910,VDAG_JR2_Chr2g02140,VDAG_JR2_Chr3g00690,VDAG_JR2_Chr1g05210,VDAG_JR2_Chr4g00300,VDAG_JR2_Chr8g05380,VDAG_JR2_Chr4g09090,VDAG_JR2_Chr1g28460,VDAG_JR2_Chr5g04830,VDAG_JR2_Chr1g04200,VDAG_JR2_Chr7g06760…
GO:0046907	intracellular transport	biological_process	0.023675	84	2108	246	7785	VDAG_JR2_Chr5g04820,VDAG_JR2_Chr7g09710,VDAG_JR2_Chr1g11100,VDAG_JR2_Chr3g08880,VDAG_JR2_Chr1g29400,VDAG_JR2_Chr2g04290,VDAG_JR2_Chr1g12770,VDAG_JR2_Chr3g09380,VDAG_JR2_Chr7g00430,VDAG_JR2_Chr6g00700,VDAG_JR2_Chr4g09230,VDAG_JR2_Chr6g10810,VDAG_JR2_Chr5g05000,VDAG_JR2_Chr3g00330,VDAG_JR2_Chr4g06940,VDAG_JR2_Chr6g07150,VDAG_JR2_Chr5g03960,VDAG_JR2_Chr7g05850,VDAG_JR2_Chr4g06050,VDAG_JR2_Chr6g07930…
GO:0004526	ribonuclease P activity	molecular_function	0.024825	5	2108	7	7785	VDAG_JR2_Chr3g07750,VDAG_JR2_Chr6g07150,VDAG_JR2_Chr1g17140,VDAG_JR2_Chr1g17580,VDAG_JR2_Chr2g02090
GO:0016893	endonuclease activity, active with either ribo- or deoxyribonucleic acids and producing 5'-phosphomonoesters	molecular_function	0.024832	17	2108	39	7785	VDAG_JR2_Chr2g06360,VDAG_JR2_Chr1g10900,VDAG_JR2_Chr2g11830,VDAG_JR2_Chr1g04530,VDAG_JR2_Chr3g10380,VDAG_JR2_Chr1g17140,VDAG_JR2_Chr5g08540,VDAG_JR2_Chr1g18880,VDAG_JR2_Chr2g02090,VDAG_JR2_Chr7g00390,VDAG_JR2_Chr3g07750,VDAG_JR2_Chr2g09850,VDAG_JR2_Chr6g07150,VDAG_JR2_Chr4g05870,VDAG_JR2_Chr1g17580,VDAG_JR2_Chr1g22980,VDAG_JR2_Chr5g00280
GO:0015399	primary active transmembrane transporter activity	molecular_function	0.024974	26	2108	60	7785	VDAG_JR2_Chr3g08160,VDAG_JR2_Chr6g10390,VDAG_JR2_Chr5g04040,VDAG_JR2_Chr6g04700,VDAG_JR2_Chr1g04210,VDAG_JR2_Chr5g01350,VDAG_JR2_Chr3g01650,VDAG_JR2_Chr6g07440,VDAG_JR2_Chr1g05270,VDAG_JR2_Chr1g11130,VDAG_JR2_Chr7g04060,VDAG_JR2_Chr4g05560,VDAG_JR2_Chr3g00690,VDAG_JR2_Chr5g11020,VDAG_JR2_Chr7g07770,VDAG_JR2_Chr5g01070,VDAG_JR2_Chr6g00700,VDAG_JR2_Chr1g07270,VDAG_JR2_Chr2g03090,VDAG_JR2_Chr7g05810…
GO:0015405	P-P-bond-hydrolysis-driven transmembrane transporter activity	molecular_function	0.024974	26	2108	60	7785	VDAG_JR2_Chr6g10390,VDAG_JR2_Chr5g04040,VDAG_JR2_Chr3g01650,VDAG_JR2_Chr5g01350,VDAG_JR2_Chr1g04210,VDAG_JR2_Chr6g04700,VDAG_JR2_Chr3g08160,VDAG_JR2_Chr7g04060,VDAG_JR2_Chr1g11130,VDAG_JR2_Chr4g05560,VDAG_JR2_Chr6g07440,VDAG_JR2_Chr1g05270,VDAG_JR2_Chr1g29030,VDAG_JR2_Chr2g02340,VDAG_JR2_Chr6g00700,VDAG_JR2_Chr2g03090,VDAG_JR2_Chr7g05810,VDAG_JR2_Chr1g07270,VDAG_JR2_Chr8g01140,VDAG_JR2_Chr5g11020…
GO:0048856	anatomical structure development	biological_process	0.02505	33	2108	87	7785	VDAG_JR2_Chr7g00200,VDAG_JR2_Chr8g01210,VDAG_JR2_Chr7g02140,VDAG_JR2_Chr8g00170,VDAG_JR2_Chr4g02650,VDAG_JR2_Chr5g04760,VDAG_JR2_Chr1g04560,VDAG_JR2_Chr4g06820,VDAG_JR2_Chr5g12020,VDAG_JR2_Chr3g10940,VDAG_JR2_Chr3g01720,VDAG_JR2_Chr1g19590,VDAG_JR2_Chr6g06960,VDAG_JR2_Chr1g15410,VDAG_JR2_Chr1g18580,VDAG_JR2_Chr8g07470,VDAG_JR2_Chr7g08620,VDAG_JR2_Chr1g25320,VDAG_JR2_Chr1g01610,VDAG_JR2_Chr1g09920…
GO:0033036	macromolecule localization	biological_process	0.025958	100	2108	299	7785	VDAG_JR2_Chr1g11980,VDAG_JR2_Chr8g01820,VDAG_JR2_Chr1g16800,VDAG_JR2_Chr1g14040,VDAG_JR2_Chr5g03720,VDAG_JR2_Chr8g00240,VDAG_JR2_Chr1g28880,VDAG_JR2_Chr5g06420,VDAG_JR2_Chr1g24990,VDAG_JR2_Chr1g03400,VDAG_JR2_Chr1g03280,VDAG_JR2_Chr8g02440,VDAG_JR2_Chr5g11250,VDAG_JR2_Chr2g07900,VDAG_JR2_Chr3g02510,VDAG_JR2_Chr8g09120,VDAG_JR2_Chr6g06480,VDAG_JR2_Chr8g00270,VDAG_JR2_Chr4g06640,VDAG_JR2_Chr5g00440…
GO:0003006	developmental process involved in reproduction	biological_process	0.026013	14	2108	31	7785	VDAG_JR2_Chr1g15410,VDAG_JR2_Chr5g04760,VDAG_JR2_Chr1g04200,VDAG_JR2_Chr1g24670,VDAG_JR2_Chr8g07470,VDAG_JR2_Chr4g05960,VDAG_JR2_Chr3g02840,VDAG_JR2_Chr1g25320,VDAG_JR2_Chr1g01610,VDAG_JR2_Chr5g12020,VDAG_JR2_Chr1g09920,VDAG_JR2_Chr8g00170,VDAG_JR2_Chr6g06960,VDAG_JR2_Chr4g04720
GO:0008443	phosphofructokinase activity	molecular_function	0.02677	6	2108	10	7785	VDAG_JR2_Chr5g03960,VDAG_JR2_Chr8g04630,VDAG_JR2_Chr4g05010,VDAG_JR2_Chr1g05800,VDAG_JR2_Chr3g02710,VDAG_JR2_Chr1g25840
GO:0022412	cellular process involved in reproduction in multicellular organism	biological_process	0.026895	12	2108	25	7785	VDAG_JR2_Chr6g06960,VDAG_JR2_Chr1g13420,VDAG_JR2_Chr8g00170,VDAG_JR2_Chr5g12020,VDAG_JR2_Chr1g01610,VDAG_JR2_Chr1g09920,VDAG_JR2_Chr1g25320,VDAG_JR2_Chr5g04760,VDAG_JR2_Chr1g04200,VDAG_JR2_Chr1g15410,VDAG_JR2_Chr8g07470,VDAG_JR2_Chr1g24670
GO:0007050	cell cycle arrest	biological_process	0.027462	3	2108	3	7785	VDAG_JR2_Chr6g07290,VDAG_JR2_Chr2g12360,VDAG_JR2_Chr1g06890
GO:0030554	adenyl nucleotide binding	molecular_function	0.028089	228	2108	721	7785	VDAG_JR2_Chr5g03960,VDAG_JR2_Chr4g07860,VDAG_JR2_Chr1g02850,VDAG_JR2_Chr7g02140,VDAG_JR2_Chr3g08040,VDAG_JR2_Chr4g01690,VDAG_JR2_Chr6g10810,VDAG_JR2_Chr3g01500,VDAG_JR2_Chr1g17940,VDAG_JR2_Chr1g07680,VDAG_JR2_Chr6g07440,VDAG_JR2_Chr5g05810,VDAG_JR2_Chr8g08660,VDAG_JR2_Chr1g11900,VDAG_JR2_Chr4g03110,VDAG_JR2_Chr7g07770,VDAG_JR2_Chr6g04380,VDAG_JR2_Chr1g29400,VDAG_JR2_Chr2g08350,VDAG_JR2_Chr2g01440…
GO:0006886	intracellular protein transport	biological_process	0.028657	68	2108	194	7785	VDAG_JR2_Chr3g09380,VDAG_JR2_Chr1g12770,VDAG_JR2_Chr7g00430,VDAG_JR2_Chr6g00700,VDAG_JR2_Chr1g11100,VDAG_JR2_Chr7g09710,VDAG_JR2_Chr5g04820,VDAG_JR2_Chr3g08880,VDAG_JR2_Chr2g04290,VDAG_JR2_Chr1g29400,VDAG_JR2_Chr3g00330,VDAG_JR2_Chr6g07150,VDAG_JR2_Chr1g29570,VDAG_JR2_Chr1g09400,VDAG_JR2_Chr4g06050,VDAG_JR2_Chr5g03960,VDAG_JR2_Chr7g05850,VDAG_JR2_Chr4g09230,VDAG_JR2_Chr6g10810,VDAG_JR2_Chr5g05000…
GO:0048583	regulation of response to stimulus	biological_process	0.028756	27	2108	67	7785	VDAG_JR2_Chr6g00750,VDAG_JR2_Chr3g06130,VDAG_JR2_Chr8g04510,VDAG_JR2_Chr2g08910,VDAG_JR2_Chr6g06750,VDAG_JR2_Chr6g07290,VDAG_JR2_Chr5g05650,VDAG_JR2_Chr7g08800,VDAG_JR2_Chr5g05730,VDAG_JR2_Chr7g07770,VDAG_JR2_Chr1g11840,VDAG_JR2_Chr5g08540,VDAG_JR2_Chr8g06270,VDAG_JR2_Chr1g07210,VDAG_JR2_Chr2g06640,VDAG_JR2_Chr6g03100,VDAG_JR2_Chr4g06280,VDAG_JR2_Chr7g07410,VDAG_JR2_Chr8g01410,VDAG_JR2_Chr1g00530…
GO:0044723	single-organism carbohydrate metabolic process	biological_process	0.029091	45	2108	126	7785	VDAG_JR2_Chr8g06470,VDAG_JR2_Chr1g25570,VDAG_JR2_Chr6g10810,VDAG_JR2_Chr7g05340,VDAG_JR2_Chr1g25240,VDAG_JR2_Chr6g05630,VDAG_JR2_Chr5g03960,VDAG_JR2_Chr3g01440,VDAG_JR2_Chr1g00490,VDAG_JR2_Chr1g10670,VDAG_JR2_Chr1g05670,VDAG_JR2_Chr1g21850,VDAG_JR2_Chr8g05000,VDAG_JR2_Chr2g00080,VDAG_JR2_Chr1g25840,VDAG_JR2_Chr1g04050,VDAG_JR2_Chr7g03510,VDAG_JR2_Chr1g23490,VDAG_JR2_Chr2g09940,VDAG_JR2_Chr1g22170…
GO:0007281	germ cell development	biological_process	0.029487	11	2108	23	7785	VDAG_JR2_Chr1g01610,VDAG_JR2_Chr5g12020,VDAG_JR2_Chr1g09920,VDAG_JR2_Chr8g00170,VDAG_JR2_Chr6g06960,VDAG_JR2_Chr1g15410,VDAG_JR2_Chr1g04200,VDAG_JR2_Chr5g04760,VDAG_JR2_Chr1g24670,VDAG_JR2_Chr8g07470,VDAG_JR2_Chr1g25320
GO:0043933	macromolecular complex subunit organization	biological_process	0.029701	60	2108	175	7785	VDAG_JR2_Chr1g12700,VDAG_JR2_Chr3g04530,VDAG_JR2_Chr1g06190,VDAG_JR2_Chr1g20440,VDAG_JR2_Chr1g10970,VDAG_JR2_Chr7g01860,VDAG_JR2_Chr2g11690,VDAG_JR2_Chr1g01980,VDAG_JR2_Chr3g09710,VDAG_JR2_Chr3g04190,VDAG_JR2_Chr1g17770,VDAG_JR2_Chr1g17840,VDAG_JR2_Chr3g01350,VDAG_JR2_Chr2g09970,VDAG_JR2_Chr6g03900,VDAG_JR2_Chr6g08310,VDAG_JR2_Chr1g03410,VDAG_JR2_Chr7g06900,VDAG_JR2_Chr3g07010,VDAG_JR2_Chr4g06050…
GO:0032559	adenyl ribonucleotide binding	molecular_function	0.030205	226	2108	715	7785	VDAG_JR2_Chr5g05490,VDAG_JR2_Chr3g04740,VDAG_JR2_Chr3g08880,VDAG_JR2_Chr6g04850,VDAG_JR2_Chr3g02770,VDAG_JR2_Chr2g01380,VDAG_JR2_Chr6g00700,VDAG_JR2_Chr7g05810,VDAG_JR2_Chr1g23490,VDAG_JR2_Chr5g04010,VDAG_JR2_Chr4g08960,VDAG_JR2_Chr2g06720,VDAG_JR2_Chr5g11020,VDAG_JR2_Chr4g08880,VDAG_JR2_Chr4g01110,VDAG_JR2_Chr5g05650,VDAG_JR2_Chr5g06000,VDAG_JR2_Chr8g01780,VDAG_JR2_Chr5g00160,VDAG_JR2_Chr4g09040…
GO:0000139	Golgi membrane	cellular_component	0.030617	10	2108	20	7785	VDAG_JR2_Chr3g07840,VDAG_JR2_Chr7g05850,VDAG_JR2_Chr5g08540,VDAG_JR2_Chr6g07150,VDAG_JR2_Chr1g24990,VDAG_JR2_Chr2g02140,VDAG_JR2_Chr3g00330,VDAG_JR2_Chr7g08950,VDAG_JR2_Chr1g25470,VDAG_JR2_Chr1g07850
GO:0004616	phosphogluconate dehydrogenase (decarboxylating) activity	molecular_function	0.030967	11	2108	24	7785	VDAG_JR2_Chr1g24780,VDAG_JR2_Chr5g09730,VDAG_JR2_Chr5g00300,VDAG_JR2_Chr6g05780,VDAG_JR2_Chr5g08310,VDAG_JR2_Chr8g02030,VDAG_JR2_Chr8g10330,VDAG_JR2_Chr1g25130,VDAG_JR2_Chr1g06800,VDAG_JR2_Chr1g26700,VDAG_JR2_Chr2g04770
GO:0008104	protein localization	biological_process	0.031661	87	2108	258	7785	VDAG_JR2_Chr6g01120,VDAG_JR2_Chr2g12290,VDAG_JR2_Chr2g11660,VDAG_JR2_Chr1g00010,VDAG_JR2_Chr5g08540,VDAG_JR2_Chr3g04370,VDAG_JR2_Chr2g06280,VDAG_JR2_Chr1g19950,VDAG_JR2_Chr4g04770,VDAG_JR2_Chr4g00730,VDAG_JR2_Chr1g02140,VDAG_JR2_Chr1g21360,VDAG_JR2_Chr1g03410,VDAG_JR2_Chr1g07850,VDAG_JR2_Chr1g19550,VDAG_JR2_Chr5g08060,VDAG_JR2_Chr2g03560,VDAG_JR2_Chr4g08870,VDAG_JR2_Chr7g05340,VDAG_JR2_Chr1g20290…
GO:0034220	ion transmembrane transport	biological_process	0.031941	45	2108	129	7785	VDAG_JR2_Chr7g05470,VDAG_JR2_Chr5g11920,VDAG_JR2_Chr2g06800,VDAG_JR2_Chr6g00130,VDAG_JR2_Chr3g00190,VDAG_JR2_Chr2g06630,VDAG_JR2_Chr7g10220,VDAG_JR2_Chr6g04090,VDAG_JR2_Chr7g05080,VDAG_JR2_Chr7g01370,VDAG_JR2_Chr8g06980,VDAG_JR2_Chr4g11690,VDAG_JR2_Chr4g06050,VDAG_JR2_Chr3g08160,VDAG_JR2_Chr4g05560,VDAG_JR2_Chr1g18010,VDAG_JR2_Chr1g15450,VDAG_JR2_Chr1g16440,VDAG_JR2_Chr7g04060,VDAG_JR2_Chr6g05630…
GO:0051220	cytoplasmic sequestering of protein	biological_process	0.032013	4	2108	5	7785	VDAG_JR2_Chr4g04770,VDAG_JR2_Chr2g11780,VDAG_JR2_Chr1g03930,VDAG_JR2_Chr1g12770
GO:0051056	regulation of small GTPase mediated signal transduction	biological_process	0.032396	8	2108	13	7785	VDAG_JR2_Chr2g06640,VDAG_JR2_Chr6g07290,VDAG_JR2_Chr8g06270,VDAG_JR2_Chr6g06750,VDAG_JR2_Chr8g04510,VDAG_JR2_Chr3g06130,VDAG_JR2_Chr1g00530,VDAG_JR2_Chr8g01410
GO:0019079	viral genome replication	biological_process	0.032774	15	2108	34	7785	VDAG_JR2_Chr7g04250,VDAG_JR2_Chr5g00140,VDAG_JR2_Chr2g12240,VDAG_JR2_Chr8g05340,VDAG_JR2_Chr1g27290,VDAG_JR2_Chr3g04280,VDAG_JR2_Chr4g11170,VDAG_JR2_Chr2g07980,VDAG_JR2_Chr7g02950,VDAG_JR2_Chr5g11370,VDAG_JR2_Chr4g07580,VDAG_JR2_Chr5g05750,VDAG_JR2_Chr6g03250,VDAG_JR2_Chr6g05810,VDAG_JR2_Chr3g03560
GO:0016628	oxidoreductase activity, acting on the CH-CH group of donors, NAD or NADP as acceptor	molecular_function	0.032855	18	2108	45	7785	VDAG_JR2_Chr1g06280,VDAG_JR2_Chr5g08130,VDAG_JR2_Chr7g08260,VDAG_JR2_Chr8g02030,VDAG_JR2_Chr7g04210,VDAG_JR2_Chr2g03700,VDAG_JR2_Chr2g01910,VDAG_JR2_Chr8g04000,VDAG_JR2_Chr5g04340,VDAG_JR2_Chr8g00810,VDAG_JR2_Chr4g07980,VDAG_JR2_Chr7g05280,VDAG_JR2_Chr7g01550,VDAG_JR2_Chr2g03200,VDAG_JR2_Chr5g01810,VDAG_JR2_Chr4g07610,VDAG_JR2_Chr7g06760,VDAG_JR2_Chr1g09740
GO:0006606	protein import into nucleus	biological_process	0.032937	8	2108	14	7785	VDAG_JR2_Chr1g07850,VDAG_JR2_Chr2g07900,VDAG_JR2_Chr1g02140,VDAG_JR2_Chr8g00240,VDAG_JR2_Chr1g12770,VDAG_JR2_Chr3g11920,VDAG_JR2_Chr1g09400,VDAG_JR2_Chr4g06050
GO:0034504	protein localization to nucleus	biological_process	0.032937	8	2108	14	7785	VDAG_JR2_Chr1g02140,VDAG_JR2_Chr2g07900,VDAG_JR2_Chr1g07850,VDAG_JR2_Chr8g00240,VDAG_JR2_Chr1g12770,VDAG_JR2_Chr4g06050,VDAG_JR2_Chr1g09400,VDAG_JR2_Chr3g11920
GO:0044744	protein targeting to nucleus	biological_process	0.032937	8	2108	14	7785	VDAG_JR2_Chr2g07900,VDAG_JR2_Chr1g07850,VDAG_JR2_Chr1g02140,VDAG_JR2_Chr3g11920,VDAG_JR2_Chr4g06050,VDAG_JR2_Chr1g09400,VDAG_JR2_Chr8g00240,VDAG_JR2_Chr1g12770
GO:0051170	nuclear import	biological_process	0.032937	8	2108	14	7785	VDAG_JR2_Chr1g07850,VDAG_JR2_Chr2g07900,VDAG_JR2_Chr1g02140,VDAG_JR2_Chr8g00240,VDAG_JR2_Chr1g12770,VDAG_JR2_Chr3g11920,VDAG_JR2_Chr1g09400,VDAG_JR2_Chr4g06050
GO:1902593	single-organism nuclear import	biological_process	0.032937	8	2108	14	7785	VDAG_JR2_Chr8g00240,VDAG_JR2_Chr1g12770,VDAG_JR2_Chr3g11920,VDAG_JR2_Chr1g09400,VDAG_JR2_Chr4g06050,VDAG_JR2_Chr1g07850,VDAG_JR2_Chr2g07900,VDAG_JR2_Chr1g02140
GO:0017076	purine nucleotide binding	molecular_function	0.033183	247	2108	792	7785	VDAG_JR2_Chr6g00060,VDAG_JR2_Chr4g06680,VDAG_JR2_Chr1g20960,VDAG_JR2_Chr4g07580,VDAG_JR2_Chr5g05450,VDAG_JR2_Chr1g15680,VDAG_JR2_Chr5g06110,VDAG_JR2_Chr8g00810,VDAG_JR2_Chr1g29650,VDAG_JR2_Chr3g10850,VDAG_JR2_Chr1g18880,VDAG_JR2_Chr5g00900,VDAG_JR2_Chr6g01570,VDAG_JR2_Chr8g04600,VDAG_JR2_Chr1g29380,VDAG_JR2_Chr2g13350,VDAG_JR2_Chr1g15450,VDAG_JR2_Chr5g06390,VDAG_JR2_Chr2g05540,VDAG_JR2_Chr2g11440…
GO:0032507	maintenance of protein location in cell	biological_process	0.03435	6	2108	10	7785	VDAG_JR2_Chr2g11780,VDAG_JR2_Chr1g03930,VDAG_JR2_Chr1g07790,VDAG_JR2_Chr4g04770,VDAG_JR2_Chr1g12770,VDAG_JR2_Chr8g10950
GO:0045185	maintenance of protein location	biological_process	0.03435	6	2108	10	7785	VDAG_JR2_Chr2g11780,VDAG_JR2_Chr1g03930,VDAG_JR2_Chr1g07790,VDAG_JR2_Chr4g04770,VDAG_JR2_Chr1g12770,VDAG_JR2_Chr8g10950
GO:0051651	maintenance of location in cell	biological_process	0.03435	6	2108	10	7785	VDAG_JR2_Chr1g12770,VDAG_JR2_Chr8g10950,VDAG_JR2_Chr1g03930,VDAG_JR2_Chr1g07790,VDAG_JR2_Chr2g11780,VDAG_JR2_Chr4g04770
GO:0022607	cellular component assembly	biological_process	0.035331	68	2108	204	7785	VDAG_JR2_Chr1g12700,VDAG_JR2_Chr1g20440,VDAG_JR2_Chr1g06190,VDAG_JR2_Chr7g01860,VDAG_JR2_Chr1g01980,VDAG_JR2_Chr3g04190,VDAG_JR2_Chr1g17840,VDAG_JR2_Chr3g01350,VDAG_JR2_Chr6g08310,VDAG_JR2_Chr1g03410,VDAG_JR2_Chr1g16530,VDAG_JR2_Chr7g06900,VDAG_JR2_Chr1g06280,VDAG_JR2_Chr6g09200,VDAG_JR2_Chr1g29440,VDAG_JR2_Chr1g26750,VDAG_JR2_Chr7g05340,VDAG_JR2_Chr1g20290,VDAG_JR2_Chr7g01140,VDAG_JR2_Chr1g03920…
GO:0035639	purine ribonucleoside triphosphate binding	molecular_function	0.035534	243	2108	779	7785	VDAG_JR2_Chr5g08960,VDAG_JR2_Chr8g04630,VDAG_JR2_Chr4g07010,VDAG_JR2_Chr5g07030,VDAG_JR2_Chr7g00670,VDAG_JR2_Chr2g12640,VDAG_JR2_Chr1g23430,VDAG_JR2_Chr3g07260,VDAG_JR2_Chr7g09340,VDAG_JR2_Chr7g09050,VDAG_JR2_Chr7g05610,VDAG_JR2_Chr3g00690,VDAG_JR2_Chr7g07490,VDAG_JR2_Chr1g02860,VDAG_JR2_Chr5g08970,VDAG_JR2_Chr1g22300,VDAG_JR2_Chr4g10930,VDAG_JR2_Chr1g09390,VDAG_JR2_Chr5g09730,VDAG_JR2_Chr3g12180…
GO:0016817	hydrolase activity, acting on acid anhydrides	molecular_function	0.03572	127	2108	389	7785	VDAG_JR2_Chr1g07270,VDAG_JR2_Chr4g01270,VDAG_JR2_Chr3g02710,VDAG_JR2_Chr6g07920,VDAG_JR2_Chr3g03730,VDAG_JR2_Chr1g25840,VDAG_JR2_Chr4g07580,VDAG_JR2_Chr5g05450,VDAG_JR2_Chr2g01040,VDAG_JR2_Chr3g05420,VDAG_JR2_Chr3g12650,VDAG_JR2_Chr5g04040,VDAG_JR2_Chr1g14960,VDAG_JR2_Chr5g08060,VDAG_JR2_Chr3g08160,VDAG_JR2_Chr5g12140,VDAG_JR2_Chr7g04570,VDAG_JR2_Chr7g04060,VDAG_JR2_Chr1g15450,VDAG_JR2_Chr4g05560…
GO:0006913	nucleocytoplasmic transport	biological_process	0.035829	11	2108	22	7785	VDAG_JR2_Chr8g00240,VDAG_JR2_Chr1g12770,VDAG_JR2_Chr6g07930,VDAG_JR2_Chr4g06050,VDAG_JR2_Chr1g09400,VDAG_JR2_Chr3g11920,VDAG_JR2_Chr1g02140,VDAG_JR2_Chr2g07900,VDAG_JR2_Chr1g02890,VDAG_JR2_Chr1g07850,VDAG_JR2_Chr8g01820
GO:0098588	bounding membrane of organelle	cellular_component	0.035852	47	2108	137	7785	VDAG_JR2_Chr1g16800,VDAG_JR2_Chr1g00610,VDAG_JR2_Chr1g17980,VDAG_JR2_Chr7g09370,VDAG_JR2_Chr5g11250,VDAG_JR2_Chr3g07840,VDAG_JR2_Chr1g12300,VDAG_JR2_Chr1g28880,VDAG_JR2_Chr1g24990,VDAG_JR2_Chr8g06020,VDAG_JR2_Chr5g11540,VDAG_JR2_Chr1g26400,VDAG_JR2_Chr8g05140,VDAG_JR2_Chr1g25470,VDAG_JR2_Chr1g10900,VDAG_JR2_Chr1g05210,VDAG_JR2_Chr4g08810,VDAG_JR2_Chr2g02140,VDAG_JR2_Chr5g03710,VDAG_JR2_Chr7g04750…
GO:0006576	cellular biogenic amine metabolic process	biological_process	0.038072	15	2108	34	7785	VDAG_JR2_Chr7g07350,VDAG_JR2_Chr1g18780,VDAG_JR2_Chr4g10930,VDAG_JR2_Chr8g01780,VDAG_JR2_Chr5g00170,VDAG_JR2_Chr5g04820,VDAG_JR2_Chr1g21230,VDAG_JR2_Chr1g08210,VDAG_JR2_Chr5g09050,VDAG_JR2_Chr3g02740,VDAG_JR2_Chr2g01040,VDAG_JR2_Chr1g06170,VDAG_JR2_Chr6g04700,VDAG_JR2_Chr8g01140,VDAG_JR2_Chr5g04030
GO:0044106	cellular amine metabolic process	biological_process	0.038072	15	2108	34	7785	VDAG_JR2_Chr5g04030,VDAG_JR2_Chr1g06170,VDAG_JR2_Chr8g01140,VDAG_JR2_Chr6g04700,VDAG_JR2_Chr2g01040,VDAG_JR2_Chr1g08210,VDAG_JR2_Chr3g02740,VDAG_JR2_Chr5g09050,VDAG_JR2_Chr5g04820,VDAG_JR2_Chr5g00170,VDAG_JR2_Chr8g01780,VDAG_JR2_Chr1g21230,VDAG_JR2_Chr1g18780,VDAG_JR2_Chr4g10930,VDAG_JR2_Chr7g07350
GO:0004674	protein serine/threonine kinase activity	molecular_function	0.038073	14	2108	30	7785	VDAG_JR2_Chr7g05620,VDAG_JR2_Chr2g03560,VDAG_JR2_Chr8g03740,VDAG_JR2_Chr1g13020,VDAG_JR2_Chr4g09330,VDAG_JR2_Chr6g04520,VDAG_JR2_Chr5g08990,VDAG_JR2_Chr5g09730,VDAG_JR2_Chr2g06600,VDAG_JR2_Chr1g07220,VDAG_JR2_Chr6g08320,VDAG_JR2_Chr1g26030,VDAG_JR2_Chr4g01110,VDAG_JR2_Chr1g22180
GO:0000902	cell morphogenesis	biological_process	0.038245	12	2108	26	7785	VDAG_JR2_Chr4g02250,VDAG_JR2_Chr1g19590,VDAG_JR2_Chr1g17900,VDAG_JR2_Chr3g10940,VDAG_JR2_Chr4g06820,VDAG_JR2_Chr1g25730,VDAG_JR2_Chr7g08620,VDAG_JR2_Chr1g23430,VDAG_JR2_Chr1g21740,VDAG_JR2_Chr1g04560,VDAG_JR2_Chr1g18580,VDAG_JR2_Chr4g02650
GO:0032989	cellular component morphogenesis	biological_process	0.038245	12	2108	26	7785	VDAG_JR2_Chr1g17900,VDAG_JR2_Chr1g19590,VDAG_JR2_Chr4g02250,VDAG_JR2_Chr4g06820,VDAG_JR2_Chr3g10940,VDAG_JR2_Chr1g23430,VDAG_JR2_Chr1g04560,VDAG_JR2_Chr1g21740,VDAG_JR2_Chr1g25730,VDAG_JR2_Chr7g08620,VDAG_JR2_Chr4g02650,VDAG_JR2_Chr1g18580
GO:0001882	nucleoside binding	molecular_function	0.039512	245	2108	788	7785	VDAG_JR2_Chr5g04470,VDAG_JR2_Chr5g08060,VDAG_JR2_Chr8g04200,VDAG_JR2_Chr5g12140,VDAG_JR2_Chr1g06280,VDAG_JR2_Chr5g00730,VDAG_JR2_Chr1g02660,VDAG_JR2_Chr3g12650,VDAG_JR2_Chr1g05270,VDAG_JR2_Chr4g01270,VDAG_JR2_Chr3g03630,VDAG_JR2_Chr1g19590,VDAG_JR2_Chr6g07920,VDAG_JR2_Chr6g01310,VDAG_JR2_Chr3g02710,VDAG_JR2_Chr8g00920,VDAG_JR2_Chr2g06280,VDAG_JR2_Chr2g07530,VDAG_JR2_Chr3g03490,VDAG_JR2_Chr1g04270…
GO:0098796	membrane protein complex	cellular_component	0.039908	80	2108	243	7785	VDAG_JR2_Chr3g00490,VDAG_JR2_Chr3g08160,VDAG_JR2_Chr1g19550,VDAG_JR2_Chr7g02890,VDAG_JR2_Chr6g06210,VDAG_JR2_Chr2g05540,VDAG_JR2_Chr6g07200,VDAG_JR2_Chr1g16440,VDAG_JR2_Chr7g04060,VDAG_JR2_Chr1g15450,VDAG_JR2_Chr4g05560,VDAG_JR2_Chr3g08710,VDAG_JR2_Chr2g06280,VDAG_JR2_Chr5g11920,VDAG_JR2_Chr7g03970,VDAG_JR2_Chr1g13640,VDAG_JR2_Chr1g14380,VDAG_JR2_Chr1g21360,VDAG_JR2_Chr3g10550,VDAG_JR2_Chr7g10220…
GO:0097367	carbohydrate derivative binding	molecular_function	0.040498	260	2108	841	7785	VDAG_JR2_Chr1g15450,VDAG_JR2_Chr2g13350,VDAG_JR2_Chr2g11440,VDAG_JR2_Chr1g19480,VDAG_JR2_Chr7g06900,VDAG_JR2_Chr2g01040,VDAG_JR2_Chr6g00060,VDAG_JR2_Chr5g05450,VDAG_JR2_Chr4g07580,VDAG_JR2_Chr3g10850,VDAG_JR2_Chr2g12880,VDAG_JR2_Chr1g11130,VDAG_JR2_Chr5g08990,VDAG_JR2_Chr5g08940,VDAG_JR2_Chr1g28880,VDAG_JR2_Chr2g02120,VDAG_JR2_Chr6g07970,VDAG_JR2_Chr8g05290,VDAG_JR2_Chr3g03620,VDAG_JR2_Chr1g13000…
GO:0032555	purine ribonucleotide binding	molecular_function	0.040539	244	2108	785	7785	VDAG_JR2_Chr5g08150,VDAG_JR2_Chr1g09400,VDAG_JR2_Chr8g10660,VDAG_JR2_Chr1g13620,VDAG_JR2_Chr6g04700,VDAG_JR2_Chr7g07230,VDAG_JR2_Chr3g07010,VDAG_JR2_Chr8g01780,VDAG_JR2_Chr5g06000,VDAG_JR2_Chr5g05650,VDAG_JR2_Chr5g06670,VDAG_JR2_Chr1g24370,VDAG_JR2_Chr5g00160,VDAG_JR2_Chr4g09040,VDAG_JR2_Chr4g01110,VDAG_JR2_Chr4g08880,VDAG_JR2_Chr4g08960,VDAG_JR2_Chr5g11020,VDAG_JR2_Chr2g06720,VDAG_JR2_Chr6g00700…
GO:0042060	wound healing	biological_process	0.042828	18	2108	43	7785	VDAG_JR2_Chr7g00200,VDAG_JR2_Chr4g06050,VDAG_JR2_Chr8g01210,VDAG_JR2_Chr1g29440,VDAG_JR2_Chr7g05340,VDAG_JR2_Chr6g03270,VDAG_JR2_Chr6g10790,VDAG_JR2_Chr4g01690,VDAG_JR2_Chr3g01720,VDAG_JR2_Chr1g21120,VDAG_JR2_Chr3g07520,VDAG_JR2_Chr2g11690,VDAG_JR2_Chr3g10860,VDAG_JR2_Chr6g06450,VDAG_JR2_Chr5g01680,VDAG_JR2_Chr7g08760,VDAG_JR2_Chr3g02840,VDAG_JR2_Chr8g04680
GO:0006739	NADP metabolic process	biological_process	0.043571	4	2108	6	7785	VDAG_JR2_Chr8g02530,VDAG_JR2_Chr1g24780,VDAG_JR2_Chr8g04780,VDAG_JR2_Chr6g09200
GO:0001883	purine nucleoside binding	molecular_function	0.043742	243	2108	783	7785	VDAG_JR2_Chr5g05750,VDAG_JR2_Chr4g06500,VDAG_JR2_Chr7g03840,VDAG_JR2_Chr1g25740,VDAG_JR2_Chr5g01070,VDAG_JR2_Chr6g06220,VDAG_JR2_Chr2g11980,VDAG_JR2_Chr4g05180,VDAG_JR2_Chr2g12160,VDAG_JR2_Chr6g08130,VDAG_JR2_Chr5g05160,VDAG_JR2_Chr2g08850,VDAG_JR2_Chr1g14260,VDAG_JR2_Chr1g29030,VDAG_JR2_Chr4g09330,VDAG_JR2_Chr2g02640,VDAG_JR2_Chr1g04720,VDAG_JR2_Chr4g08220,VDAG_JR2_Chr1g02400,VDAG_JR2_Chr1g29290…
GO:0032549	ribonucleoside binding	molecular_function	0.043742	243	2108	783	7785	VDAG_JR2_Chr3g04740,VDAG_JR2_Chr5g05490,VDAG_JR2_Chr6g04850,VDAG_JR2_Chr3g08880,VDAG_JR2_Chr3g02770,VDAG_JR2_Chr2g01380,VDAG_JR2_Chr1g23490,VDAG_JR2_Chr6g00700,VDAG_JR2_Chr7g05810,VDAG_JR2_Chr5g04010,VDAG_JR2_Chr4g08960,VDAG_JR2_Chr5g11020,VDAG_JR2_Chr2g06720,VDAG_JR2_Chr4g01110,VDAG_JR2_Chr4g08880,VDAG_JR2_Chr8g01780,VDAG_JR2_Chr5g06000,VDAG_JR2_Chr5g05650,VDAG_JR2_Chr5g06670,VDAG_JR2_Chr1g24370…
GO:0032550	purine ribonucleoside binding	molecular_function	0.043742	243	2108	783	7785	VDAG_JR2_Chr5g01070,VDAG_JR2_Chr6g06220,VDAG_JR2_Chr4g05180,VDAG_JR2_Chr6g08130,VDAG_JR2_Chr2g12160,VDAG_JR2_Chr2g11980,VDAG_JR2_Chr2g08850,VDAG_JR2_Chr5g05160,VDAG_JR2_Chr1g14260,VDAG_JR2_Chr4g09330,VDAG_JR2_Chr1g29030,VDAG_JR2_Chr5g05750,VDAG_JR2_Chr7g03840,VDAG_JR2_Chr4g06500,VDAG_JR2_Chr1g25740,VDAG_JR2_Chr1g08620,VDAG_JR2_Chr3g01390,VDAG_JR2_Chr1g20050,VDAG_JR2_Chr1g18390,VDAG_JR2_Chr3g01650…
GO:0005086	ARF guanyl-nucleotide exchange factor activity	molecular_function	0.04465	4	2108	5	7785	VDAG_JR2_Chr8g01410,VDAG_JR2_Chr8g04510,VDAG_JR2_Chr6g06750,VDAG_JR2_Chr6g07290
GO:0032011	ARF protein signal transduction	biological_process	0.04465	4	2108	5	7785	VDAG_JR2_Chr8g04510,VDAG_JR2_Chr8g01410,VDAG_JR2_Chr6g07290,VDAG_JR2_Chr6g06750
GO:0032012	regulation of ARF protein signal transduction	biological_process	0.04465	4	2108	5	7785	VDAG_JR2_Chr8g01410,VDAG_JR2_Chr8g04510,VDAG_JR2_Chr6g06750,VDAG_JR2_Chr6g07290
GO:0034641	cellular nitrogen compound metabolic process	biological_process	0.04511	620	2108	2159	7785	VDAG_JR2_Chr4g05960,VDAG_JR2_Chr1g07220,VDAG_JR2_Chr1g07240,VDAG_JR2_Chr1g10940,VDAG_JR2_Chr5g09730,VDAG_JR2_Chr2g12500,VDAG_JR2_Chr4g08670,VDAG_JR2_Chr1g01270,VDAG_JR2_Chr7g09290,VDAG_JR2_Chr2g09850,VDAG_JR2_Chr7g06760,VDAG_JR2_Chr7g01760,VDAG_JR2_Chr1g05210,VDAG_JR2_Chr5g04830,VDAG_JR2_Chr1g28460,VDAG_JR2_Chr8g05380,VDAG_JR2_Chr1g03380,VDAG_JR2_Chr7g07490,VDAG_JR2_Chr1g24780,VDAG_JR2_Chr6g10810…
GO:0004499	N,N-dimethylaniline monooxygenase activity	molecular_function	0.045395	10	2108	22	7785	VDAG_JR2_Chr3g01880,VDAG_JR2_Chr1g21730,VDAG_JR2_Chr1g29330,VDAG_JR2_Chr6g08610,VDAG_JR2_Chr6g08650,VDAG_JR2_Chr6g04850,VDAG_JR2_Chr1g24300,VDAG_JR2_Chr1g24600,VDAG_JR2_Chr6g05780,VDAG_JR2_Chr1g01720
GO:0019200	carbohydrate kinase activity	molecular_function	0.045903	6	2108	11	7785	VDAG_JR2_Chr1g25840,VDAG_JR2_Chr3g02710,VDAG_JR2_Chr4g05010,VDAG_JR2_Chr5g03960,VDAG_JR2_Chr8g04630,VDAG_JR2_Chr1g05800
GO:0044257	cellular protein catabolic process	biological_process	0.045977	23	2108	62	7785	VDAG_JR2_Chr4g07560,VDAG_JR2_Chr8g06240,VDAG_JR2_Chr3g13300,VDAG_JR2_Chr6g03570,VDAG_JR2_Chr5g07290,VDAG_JR2_Chr1g12010,VDAG_JR2_Chr6g10940,VDAG_JR2_Chr1g07400,VDAG_JR2_Chr3g00090,VDAG_JR2_Chr4g00300,VDAG_JR2_Chr1g08960,VDAG_JR2_Chr1g07850,VDAG_JR2_Chr5g05750,VDAG_JR2_Chr4g07020,VDAG_JR2_Chr1g24350,VDAG_JR2_Chr4g06440,VDAG_JR2_Chr1g10310,VDAG_JR2_Chr6g06100,VDAG_JR2_Chr1g14990,VDAG_JR2_Chr3g03890…
GO:0051603	proteolysis involved in cellular protein catabolic process	biological_process	0.045977	23	2108	62	7785	VDAG_JR2_Chr6g03570,VDAG_JR2_Chr3g13300,VDAG_JR2_Chr4g07560,VDAG_JR2_Chr8g06240,VDAG_JR2_Chr6g10940,VDAG_JR2_Chr1g12010,VDAG_JR2_Chr3g00090,VDAG_JR2_Chr1g07400,VDAG_JR2_Chr5g07290,VDAG_JR2_Chr1g24350,VDAG_JR2_Chr4g07020,VDAG_JR2_Chr1g10310,VDAG_JR2_Chr6g06100,VDAG_JR2_Chr4g06440,VDAG_JR2_Chr4g00300,VDAG_JR2_Chr1g08960,VDAG_JR2_Chr5g05750,VDAG_JR2_Chr1g07850,VDAG_JR2_Chr7g00430,VDAG_JR2_Chr3g03890…
GO:0034622	cellular macromolecular complex assembly	biological_process	0.046164	38	2108	106	7785	VDAG_JR2_Chr2g07420,VDAG_JR2_Chr1g29440,VDAG_JR2_Chr4g04680,VDAG_JR2_Chr7g06900,VDAG_JR2_Chr1g13770,VDAG_JR2_Chr4g06050,VDAG_JR2_Chr1g09400,VDAG_JR2_Chr8g10660,VDAG_JR2_Chr7g10160,VDAG_JR2_Chr6g06830,VDAG_JR2_Chr1g26750,VDAG_JR2_Chr4g08510,VDAG_JR2_Chr7g05340,VDAG_JR2_Chr1g20290,VDAG_JR2_Chr4g01690,VDAG_JR2_Chr1g07470,VDAG_JR2_Chr7g01860,VDAG_JR2_Chr3g09710,VDAG_JR2_Chr2g11690,VDAG_JR2_Chr1g12700…
GO:0009067	aspartate family amino acid biosynthetic process	biological_process	0.046228	10	2108	22	7785	VDAG_JR2_Chr8g04000,VDAG_JR2_Chr4g07980,VDAG_JR2_Chr5g08130,VDAG_JR2_Chr5g04340,VDAG_JR2_Chr2g01910,VDAG_JR2_Chr5g11750,VDAG_JR2_Chr4g07610,VDAG_JR2_Chr5g01810,VDAG_JR2_Chr7g02540,VDAG_JR2_Chr8g05490
GO:0009308	amine metabolic process	biological_process	0.046568	18	2108	44	7785	VDAG_JR2_Chr8g01780,VDAG_JR2_Chr1g21230,VDAG_JR2_Chr3g02740,VDAG_JR2_Chr1g18780,VDAG_JR2_Chr4g10930,VDAG_JR2_Chr5g04030,VDAG_JR2_Chr2g01040,VDAG_JR2_Chr6g04700,VDAG_JR2_Chr1g06170,VDAG_JR2_Chr5g04820,VDAG_JR2_Chr5g00170,VDAG_JR2_Chr1g23430,VDAG_JR2_Chr1g08210,VDAG_JR2_Chr5g09050,VDAG_JR2_Chr7g07350,VDAG_JR2_Chr4g10210,Novel00097,VDAG_JR2_Chr8g01140
GO:0031369	translation initiation factor binding	molecular_function	0.0467	4	2108	6	7785	VDAG_JR2_Chr8g04720,VDAG_JR2_Chr3g05790,VDAG_JR2_Chr5g06420,VDAG_JR2_Chr8g00270
GO:0043234	protein complex	cellular_component	0.047172	228	2108	755	7785	VDAG_JR2_Chr3g01200,VDAG_JR2_Chr5g11920,VDAG_JR2_Chr1g01980,VDAG_JR2_Chr1g00010,VDAG_JR2_Chr1g13640,VDAG_JR2_Chr1g04600,VDAG_JR2_Chr7g03970,VDAG_JR2_Chr6g09190,VDAG_JR2_Chr1g25320,VDAG_JR2_Chr1g16820,VDAG_JR2_Chr1g21360,VDAG_JR2_Chr1g22900,VDAG_JR2_Chr3g04190,VDAG_JR2_Chr4g00730,VDAG_JR2_Chr7g10220,VDAG_JR2_Chr3g08160,VDAG_JR2_Chr7g02530,VDAG_JR2_Chr6g01810,VDAG_JR2_Chr3g00490,VDAG_JR2_Chr2g12910…
GO:0005996	monosaccharide metabolic process	biological_process	0.047432	12	2108	28	7785	VDAG_JR2_Chr1g25840,VDAG_JR2_Chr2g12360,VDAG_JR2_Chr8g04630,VDAG_JR2_Chr4g05010,VDAG_JR2_Chr1g21850,VDAG_JR2_Chr2g00080,VDAG_JR2_Chr1g01970,VDAG_JR2_Chr1g22170,VDAG_JR2_Chr3g02710,VDAG_JR2_Chr1g05800,VDAG_JR2_Chr5g03960,VDAG_JR2_Chr3g01440
GO:0033692	cellular polysaccharide biosynthetic process	biological_process	0.048417	10	2108	21	7785	VDAG_JR2_Chr1g09020,VDAG_JR2_Chr8g10460,VDAG_JR2_Chr4g00470,VDAG_JR2_Chr7g00890,VDAG_JR2_Chr2g04120,VDAG_JR2_Chr1g25570,VDAG_JR2_Chr6g10810,VDAG_JR2_Chr7g05340,VDAG_JR2_Chr2g01780,VDAG_JR2_Chr7g03510
GO:0006457	protein folding	biological_process	0.048674	16	2108	41	7785	VDAG_JR2_Chr3g02740,VDAG_JR2_Chr1g14810,VDAG_JR2_Chr3g01870,VDAG_JR2_Chr7g02770,VDAG_JR2_Chr6g10790,VDAG_JR2_Chr2g03560,VDAG_JR2_Chr3g05360,VDAG_JR2_Chr1g02850,VDAG_JR2_Chr7g00220,VDAG_JR2_Chr2g02390,VDAG_JR2_Chr4g06260,VDAG_JR2_Chr1g19460,VDAG_JR2_Chr1g07810,VDAG_JR2_Chr1g18420,VDAG_JR2_Chr6g08130,VDAG_JR2_Chr1g20910
GO:0051169	nuclear transport	biological_process	0.048728	11	2108	23	7785	VDAG_JR2_Chr8g01820,VDAG_JR2_Chr2g07900,VDAG_JR2_Chr1g02890,VDAG_JR2_Chr1g07850,VDAG_JR2_Chr1g02140,VDAG_JR2_Chr3g11920,VDAG_JR2_Chr4g06050,VDAG_JR2_Chr6g07930,VDAG_JR2_Chr1g09400,VDAG_JR2_Chr8g00240,VDAG_JR2_Chr1g12770
Down-regulated GO terms
GO_accession	Description	Term_type	pValue	DEG_item	DEG_list	Bg_item	Bg_list	Gene_names
GO:0000981	RNA polymerase II transcription factor activity, sequence-specific DNA binding	molecular_function	4.1351e-05	114	2052	285	7785	VDAG_JR2_Chr1g18740,VDAG_JR2_Chr3g00810,VDAG_JR2_Chr4g10660,VDAG_JR2_Chr6g02090,VDAG_JR2_Chr4g00280,VDAG_JR2_Chr6g09110,VDAG_JR2_Chr2g02210,VDAG_JR2_Chr4g04730,VDAG_JR2_Chr3g06490,VDAG_JR2_Chr1g24320,VDAG_JR2_Chr1g17030,VDAG_JR2_Chr2g11500,VDAG_JR2_Chr4g05740,VDAG_JR2_Chr3g09470,VDAG_JR2_Chr4g11070,VDAG_JR2_Chr4g08390,VDAG_JR2_Chr2g09020,VDAG_JR2_Chr5g03230,VDAG_JR2_Chr3g07670,VDAG_JR2_Chr6g10820…
GO:0043169	cation binding	molecular_function	0.00028327	394	2052	1236	7785	VDAG_JR2_Chr1g21600,VDAG_JR2_Chr7g06940,VDAG_JR2_Chr3g12580,VDAG_JR2_Chr4g09200,VDAG_JR2_Chr2g03470,VDAG_JR2_Chr1g20610,VDAG_JR2_Chr8g11170,VDAG_JR2_Chr3g13150,VDAG_JR2_Chr4g07600,VDAG_JR2_Chr7g03060,VDAG_JR2_Chr8g00980,VDAG_JR2_Chr1g10790,VDAG_JR2_Chr2g12760,VDAG_JR2_Chr4g07040,VDAG_JR2_Chr2g11670,VDAG_JR2_Chr2g02600,VDAG_JR2_Chr4g02590,VDAG_JR2_Chr3g10130,VDAG_JR2_Chr5g03330,VDAG_JR2_Chr6g08410…
GO:0046872	metal ion binding	molecular_function	0.00046128	386	2052	1217	7785	VDAG_JR2_Chr4g10700,VDAG_JR2_Chr3g03940,VDAG_JR2_Chr7g07330,VDAG_JR2_Chr1g01430,VDAG_JR2_Chr4g08290,VDAG_JR2_Chr8g00730,VDAG_JR2_Chr1g01180,VDAG_JR2_Chr8g10450,VDAG_JR2_Chr3g11570,VDAG_JR2_Chr1g04870,VDAG_JR2_Chr4g02040,VDAG_JR2_Chr2g04360,VDAG_JR2_Chr1g29050,VDAG_JR2_Chr7g00700,VDAG_JR2_Chr6g10180,VDAG_JR2_Chr5g03150,VDAG_JR2_Chr8g09460,VDAG_JR2_Chr5g06820,VDAG_JR2_Chr2g07860,VDAG_JR2_Chr1g16770…
GO:0046914	transition metal ion binding	molecular_function	0.00075259	287	2052	888	7785	VDAG_JR2_Chr8g01970,VDAG_JR2_Chr2g13220,VDAG_JR2_Chr2g10430,VDAG_JR2_Chr4g04050,VDAG_JR2_Chr1g11740,VDAG_JR2_Chr4g11700,VDAG_JR2_Chr5g08630,VDAG_JR2_Chr6g07360,VDAG_JR2_Chr6g05200,VDAG_JR2_Chr7g10360,VDAG_JR2_Chr7g09160,VDAG_JR2_Chr3g10570,VDAG_JR2_Chr4g12190,Novel00009,VDAG_JR2_Chr1g17420,VDAG_JR2_Chr5g05400,VDAG_JR2_Chr8g08890,VDAG_JR2_Chr8g09460,VDAG_JR2_Chr5g03150,VDAG_JR2_Chr6g10180,VDAG_JR2…
GO:0001071	nucleic acid binding transcription factor activity	molecular_function	0.00082653	166	2052	471	7785	VDAG_JR2_Chr1g18050,VDAG_JR2_Chr3g11570,VDAG_JR2_Chr1g04870,VDAG_JR2_Chr5g11290,VDAG_JR2_Chr4g02040,VDAG_JR2_Chr1g29050,VDAG_JR2_Chr7g00700,VDAG_JR2_Chr6g04760,VDAG_JR2_Chr5g10040,VDAG_JR2_Chr1g01430,VDAG_JR2_Chr8g00730,VDAG_JR2_Chr4g08570,VDAG_JR2_Chr1g03550,VDAG_JR2_Chr3g03940,VDAG_JR2_Chr3g06100,VDAG_JR2_Chr4g09580,VDAG_JR2_Chr3g06350,VDAG_JR2_Chr4g03190,VDAG_JR2_Chr8g10340,VDAG_JR2_Chr8g09060…
GO:0003700	transcription factor activity, sequence-specific DNA binding	molecular_function	0.00082653	166	2052	471	7785	VDAG_JR2_Chr6g04730,VDAG_JR2_Chr7g00880,VDAG_JR2_Chr2g11420,VDAG_JR2_Chr5g12170,VDAG_JR2_Chr2g08820,VDAG_JR2_Chr5g04550,VDAG_JR2_Chr8g10940,VDAG_JR2_Chr6g07160,VDAG_JR2_Chr2g04180,VDAG_JR2_Chr1g23030,VDAG_JR2_Chr2g01990,VDAG_JR2_Chr7g04700,VDAG_JR2_Chr2g01580,VDAG_JR2_Chr1g00330,VDAG_JR2_Chr4g11060,VDAG_JR2_Chr3g08730,VDAG_JR2_Chr3g12890,VDAG_JR2_Chr1g28180,VDAG_JR2_Chr8g08380,VDAG_JR2_Chr6g03560…
GO:0031012	extracellular matrix	cellular_component	0.0023037	14	2052	25	7785	VDAG_JR2_Chr1g21900,VDAG_JR2_Chr2g04610,VDAG_JR2_Chr1g06000,VDAG_JR2_Chr8g00890,VDAG_JR2_Chr2g02210,VDAG_JR2_Chr5g00810,VDAG_JR2_Chr3g06560,VDAG_JR2_Chr4g04340,VDAG_JR2_Chr4g09170,VDAG_JR2_Chr1g12610,VDAG_JR2_Chr5g03150,VDAG_JR2_Chr8g01540,VDAG_JR2_Chr1g18170,VDAG_JR2_Chr1g11650
GO:0009452	7-methylguanosine RNA capping	biological_process	0.0025198	8	2052	11	7785	VDAG_JR2_Chr1g21860,VDAG_JR2_Chr3g06350,VDAG_JR2_Chr7g01690,VDAG_JR2_Chr4g02690,VDAG_JR2_Chr8g05160,VDAG_JR2_Chr7g09760,VDAG_JR2_Chr5g09240,VDAG_JR2_Chr2g09360
GO:0036260	RNA capping	biological_process	0.0025198	8	2052	11	7785	VDAG_JR2_Chr1g21860,VDAG_JR2_Chr3g06350,VDAG_JR2_Chr2g09360,VDAG_JR2_Chr4g02690,VDAG_JR2_Chr7g01690,VDAG_JR2_Chr7g09760,VDAG_JR2_Chr5g09240,VDAG_JR2_Chr8g05160
GO:0030976	thiamine pyrophosphate binding	molecular_function	0.0030452	11	2052	17	7785	VDAG_JR2_Chr6g02580,VDAG_JR2_Chr3g06210,VDAG_JR2_Chr3g11430,VDAG_JR2_Chr6g02910,VDAG_JR2_Chr8g10150,VDAG_JR2_Chr5g04280,VDAG_JR2_Chr2g06270,VDAG_JR2_Chr6g10300,VDAG_JR2_Chr1g20310,VDAG_JR2_Chr1g02490,VDAG_JR2_Chr6g01630
GO:0010921	regulation of phosphatase activity	biological_process	0.0048345	4	2052	4	7785	VDAG_JR2_Chr5g00390,VDAG_JR2_Chr5g07280,VDAG_JR2_Chr5g00380,VDAG_JR2_Chr1g18740
GO:0035303	regulation of dephosphorylation	biological_process	0.0048345	4	2052	4	7785	VDAG_JR2_Chr5g07280,VDAG_JR2_Chr5g00390,VDAG_JR2_Chr1g18740,VDAG_JR2_Chr5g00380
GO:0035304	regulation of protein dephosphorylation	biological_process	0.0048345	4	2052	4	7785	VDAG_JR2_Chr5g00390,VDAG_JR2_Chr5g07280,VDAG_JR2_Chr5g00380,VDAG_JR2_Chr1g18740
GO:0008270	zinc ion binding	molecular_function	0.0049631	225	2052	698	7785	VDAG_JR2_Chr1g11740,VDAG_JR2_Chr8g00980,VDAG_JR2_Chr5g08630,VDAG_JR2_Chr7g03060,VDAG_JR2_Chr3g13150,VDAG_JR2_Chr3g12580,VDAG_JR2_Chr1g21600,VDAG_JR2_Chr2g10430,VDAG_JR2_Chr4g04050,VDAG_JR2_Chr8g01970,VDAG_JR2_Chr4g09200,VDAG_JR2_Chr5g05400,VDAG_JR2_Chr2g11470,VDAG_JR2_Chr8g08890,VDAG_JR2_Chr6g08410,VDAG_JR2_Chr7g09160,VDAG_JR2_Chr3g10570,VDAG_JR2_Chr4g12190,Novel00009,VDAG_JR2_Chr1g17420,VDAG_JR2…
GO:0005506	iron ion binding	molecular_function	0.0049965	46	2052	121	7785	VDAG_JR2_Chr5g00420,VDAG_JR2_Chr2g03470,VDAG_JR2_Chr7g06940,VDAG_JR2_Chr2g13220,VDAG_JR2_Chr5g09310,VDAG_JR2_Chr1g14700,VDAG_JR2_Chr6g06030,VDAG_JR2_Chr5g01050,VDAG_JR2_Chr7g10460,VDAG_JR2_Chr5g00400,VDAG_JR2_Chr4g02590,VDAG_JR2_Chr2g02880,VDAG_JR2_Chr3g11730,VDAG_JR2_Chr1g00100,VDAG_JR2_Chr1g04580,VDAG_JR2_Chr1g17820,VDAG_JR2_Chr8g09050,VDAG_JR2_Chr3g08450,VDAG_JR2_Chr4g11810,VDAG_JR2_Chr5g03330…
GO:0003995	acyl-CoA dehydrogenase activity	molecular_function	0.0054812	10	2052	17	7785	VDAG_JR2_Chr1g15980,VDAG_JR2_Chr1g00470,VDAG_JR2_Chr7g03620,VDAG_JR2_Chr1g11230,VDAG_JR2_Chr4g10710,VDAG_JR2_Chr8g02120,VDAG_JR2_Chr3g05350,VDAG_JR2_Chr1g05390,VDAG_JR2_Chr1g00260,VDAG_JR2_Chr2g06180
GO:0001510	RNA methylation	biological_process	0.0059334	8	2052	13	7785	VDAG_JR2_Chr2g09360,VDAG_JR2_Chr8g05160,VDAG_JR2_Chr7g09760,VDAG_JR2_Chr4g01290,VDAG_JR2_Chr8g02880,VDAG_JR2_Chr4g02690,VDAG_JR2_Chr5g00910,VDAG_JR2_Chr6g07720
GO:0020037	heme binding	molecular_function	0.0071249	46	2052	121	7785	VDAG_JR2_Chr8g09460,VDAG_JR2_Chr1g28530,VDAG_JR2_Chr1g22370,VDAG_JR2_Chr8g11350,VDAG_JR2_Chr3g01490,VDAG_JR2_Chr7g10170,VDAG_JR2_Chr5g07340,VDAG_JR2_Chr1g10400,VDAG_JR2_Chr1g12600,VDAG_JR2_Chr6g02210,VDAG_JR2_Chr4g10780,VDAG_JR2_Chr8g05560,VDAG_JR2_Chr4g03200,VDAG_JR2_Chr4g00490,VDAG_JR2_Chr2g00380,VDAG_JR2_Chr4g10700,VDAG_JR2_Chr4g01210,VDAG_JR2_Chr5g11900,VDAG_JR2_Chr2g04360,VDAG_JR2_Chr3g02560…
GO:0030248	cellulose binding	molecular_function	0.0074627	15	2052	32	7785	Novel00312,VDAG_JR2_Chr1g21910,VDAG_JR2_Chr4g09790,VDAG_JR2_Chr1g22410,VDAG_JR2_Chr1g28940,VDAG_JR2_Chr4g11060,VDAG_JR2_Chr5g04120,VDAG_JR2_Chr6g09790,VDAG_JR2_Chr4g11100,VDAG_JR2_Chr7g01210,VDAG_JR2_Chr4g11890,VDAG_JR2_Chr1g06920,VDAG_JR2_Chr8g09390,VDAG_JR2_Chr3g12360,VDAG_JR2_Chr4g09870
GO:0005342	organic acid transmembrane transporter activity	molecular_function	0.00752	21	2052	45	7785	VDAG_JR2_Chr4g12350,VDAG_JR2_Chr4g10760,VDAG_JR2_Chr7g09750,VDAG_JR2_Chr8g08870,VDAG_JR2_Chr8g09020,VDAG_JR2_Chr5g06930,VDAG_JR2_Chr5g09330,VDAG_JR2_Chr6g04790,VDAG_JR2_Chr7g07610,VDAG_JR2_Chr7g00050,VDAG_JR2_Chr2g04270,VDAG_JR2_Chr2g04660,VDAG_JR2_Chr4g11290,VDAG_JR2_Chr4g12420,VDAG_JR2_Chr5g11700,VDAG_JR2_Chr7g02340,VDAG_JR2_Chr2g08130,VDAG_JR2_Chr7g05110,VDAG_JR2_Chr5g06820,VDAG_JR2_Chr3g12240…
GO:0008514	organic anion transmembrane transporter activity	molecular_function	0.00752	21	2052	45	7785	VDAG_JR2_Chr2g04660,VDAG_JR2_Chr4g11290,VDAG_JR2_Chr4g12420,VDAG_JR2_Chr5g11700,VDAG_JR2_Chr7g02340,VDAG_JR2_Chr2g08130,VDAG_JR2_Chr7g05110,VDAG_JR2_Chr5g06820,VDAG_JR2_Chr3g12240,VDAG_JR2_Chr2g02900,VDAG_JR2_Chr4g12350,VDAG_JR2_Chr4g10760,VDAG_JR2_Chr8g08870,VDAG_JR2_Chr7g09750,VDAG_JR2_Chr8g09020,VDAG_JR2_Chr5g06930,VDAG_JR2_Chr5g09330,VDAG_JR2_Chr6g04790,VDAG_JR2_Chr7g07610,VDAG_JR2_Chr7g00050…
GO:0046943	carboxylic acid transmembrane transporter activity	molecular_function	0.00752	21	2052	45	7785	VDAG_JR2_Chr4g11290,VDAG_JR2_Chr2g04660,VDAG_JR2_Chr4g12420,VDAG_JR2_Chr5g11700,VDAG_JR2_Chr2g08130,VDAG_JR2_Chr7g02340,VDAG_JR2_Chr7g05110,VDAG_JR2_Chr5g06820,VDAG_JR2_Chr3g12240,VDAG_JR2_Chr2g02900,VDAG_JR2_Chr4g12350,VDAG_JR2_Chr4g10760,VDAG_JR2_Chr7g09750,VDAG_JR2_Chr8g08870,VDAG_JR2_Chr8g09020,VDAG_JR2_Chr5g09330,VDAG_JR2_Chr5g06930,VDAG_JR2_Chr6g04790,VDAG_JR2_Chr7g07610,VDAG_JR2_Chr7g00050…
GO:0005249	voltage-gated potassium channel activity	molecular_function	0.0076697	12	2052	23	7785	VDAG_JR2_Chr7g02220,VDAG_JR2_Chr4g11800,VDAG_JR2_Chr1g00580,VDAG_JR2_Chr8g06740,VDAG_JR2_Chr8g08500,VDAG_JR2_Chr1g15470,VDAG_JR2_Chr3g06790,VDAG_JR2_Chr1g10860,VDAG_JR2_Chr5g05260,VDAG_JR2_Chr8g04360,VDAG_JR2_Chr1g14060,VDAG_JR2_Chr7g04900
GO:0046912	transferase activity, transferring acyl groups, acyl groups converted into alkyl on transfer	molecular_function	0.0077763	6	2052	8	7785	VDAG_JR2_Chr2g07820,VDAG_JR2_Chr8g08450,VDAG_JR2_Chr4g06160,VDAG_JR2_Chr1g27600,VDAG_JR2_Chr7g04530,VDAG_JR2_Chr2g11950
GO:0016705	oxidoreductase activity, acting on paired donors, with incorporation or reduction of molecular oxygen	molecular_function	0.0079479	68	2052	188	7785	VDAG_JR2_Chr8g09460,VDAG_JR2_Chr4g11290,VDAG_JR2_Chr1g10400,VDAG_JR2_Chr5g07340,VDAG_JR2_Chr5g03280,VDAG_JR2_Chr6g02210,VDAG_JR2_Chr5g05570,VDAG_JR2_Chr4g10700,VDAG_JR2_Chr1g27670,VDAG_JR2_Chr4g09600,VDAG_JR2_Chr2g04360,VDAG_JR2_Chr4g12440,VDAG_JR2_Chr2g03470,VDAG_JR2_Chr5g00420,VDAG_JR2_Chr4g00220,VDAG_JR2_Chr2g13220,VDAG_JR2_Chr6g06030,VDAG_JR2_Chr5g01050,VDAG_JR2_Chr3g09100,VDAG_JR2_Chr5g00400…
GO:0015296	anion:cation symporter activity	molecular_function	0.0086697	5	2052	6	7785	VDAG_JR2_Chr8g08870,VDAG_JR2_Chr5g06820,VDAG_JR2_Chr6g04790,VDAG_JR2_Chr4g12420,VDAG_JR2_Chr4g11290
GO:0008237	metallopeptidase activity	molecular_function	0.0087905	27	2052	64	7785	VDAG_JR2_Chr1g21900,VDAG_JR2_Chr6g09990,VDAG_JR2_Chr5g00110,VDAG_JR2_Chr5g05780,VDAG_JR2_Chr8g09760,VDAG_JR2_Chr4g12190,VDAG_JR2_Chr6g05540,VDAG_JR2_Chr4g08650,VDAG_JR2_Chr1g15440,VDAG_JR2_Chr1g22770,VDAG_JR2_Chr8g00890,VDAG_JR2_Chr6g01770,VDAG_JR2_Chr6g06120,VDAG_JR2_Chr1g22350,VDAG_JR2_Chr8g01540,VDAG_JR2_Chr5g01660,VDAG_JR2_Chr1g15470,VDAG_JR2_Chr4g07060,VDAG_JR2_Chr4g11560,VDAG_JR2_Chr2g04610…
GO:0006820	anion transport	biological_process	0.0094942	41	2052	103	7785	VDAG_JR2_Chr7g07860,VDAG_JR2_Chr1g17350,VDAG_JR2_Chr3g08860,VDAG_JR2_Chr2g04660,VDAG_JR2_Chr3g08630,VDAG_JR2_Chr7g02340,VDAG_JR2_Chr4g12420,VDAG_JR2_Chr5g06930,VDAG_JR2_Chr5g09330,VDAG_JR2_Chr2g06300,VDAG_JR2_Chr7g09750,VDAG_JR2_Chr8g08870,VDAG_JR2_Chr4g01870,VDAG_JR2_Chr4g01620,VDAG_JR2_Chr8g00510,VDAG_JR2_Chr2g04270,VDAG_JR2_Chr1g16310,VDAG_JR2_Chr7g07610,VDAG_JR2_Chr7g00050,VDAG_JR2_Chr4g11290…
GO:0005310	dicarboxylic acid transmembrane transporter activity	molecular_function	0.0099749	5	2052	6	7785	VDAG_JR2_Chr6g04790,VDAG_JR2_Chr4g11290,VDAG_JR2_Chr2g08130,VDAG_JR2_Chr3g12240,VDAG_JR2_Chr8g08870
GO:0006813	potassium ion transport	biological_process	0.010849	29	2052	75	7785	VDAG_JR2_Chr1g00580,VDAG_JR2_Chr3g01010,VDAG_JR2_Chr1g11870,VDAG_JR2_Chr6g05970,VDAG_JR2_Chr8g06740,VDAG_JR2_Chr3g06790,VDAG_JR2_Chr5g05570,VDAG_JR2_Chr5g04240,VDAG_JR2_Chr3g11210,VDAG_JR2_Chr3g10220,VDAG_JR2_Chr1g25680,VDAG_JR2_Chr5g05260,VDAG_JR2_Chr8g04360,VDAG_JR2_Chr4g11800,VDAG_JR2_Chr3g12280,VDAG_JR2_Chr7g02220,VDAG_JR2_Chr4g12400,VDAG_JR2_Chr1g04070,VDAG_JR2_Chr1g05380,VDAG_JR2_Chr1g15470…
GO:1901681	sulfur compound binding	molecular_function	0.010857	13	2052	26	7785	VDAG_JR2_Chr6g03860,VDAG_JR2_Chr3g06210,VDAG_JR2_Chr6g02580,VDAG_JR2_Chr3g11430,VDAG_JR2_Chr5g04280,VDAG_JR2_Chr6g02910,VDAG_JR2_Chr8g10150,VDAG_JR2_Chr2g06270,VDAG_JR2_Chr6g10300,VDAG_JR2_Chr1g20310,VDAG_JR2_Chr1g02490,VDAG_JR2_Chr1g21440,VDAG_JR2_Chr6g01630
GO:0000793	condensed chromosome	cellular_component	0.010871	16	2052	37	7785	VDAG_JR2_Chr3g06170,VDAG_JR2_Chr1g27870,VDAG_JR2_Chr5g06280,VDAG_JR2_Chr2g01130,VDAG_JR2_Chr6g01650,VDAG_JR2_Chr3g05200,VDAG_JR2_Chr6g02800,VDAG_JR2_Chr8g05300,VDAG_JR2_Chr1g01510,VDAG_JR2_Chr4g09580,VDAG_JR2_Chr1g16790,VDAG_JR2_Chr8g02660,VDAG_JR2_Chr3g08270,VDAG_JR2_Chr1g13670,VDAG_JR2_Chr4g11400,VDAG_JR2_Chr3g08520
GO:0005634	nucleus	cellular_component	0.01168	321	2052	1045	7785	VDAG_JR2_Chr1g15470,Novel00200,VDAG_JR2_Chr1g11740,VDAG_JR2_Chr1g10380,VDAG_JR2_Chr8g03940,VDAG_JR2_Chr2g10430,VDAG_JR2_Chr1g27710,VDAG_JR2_Chr8g06330,VDAG_JR2_Chr4g09570,VDAG_JR2_Chr8g01970,VDAG_JR2_Chr2g09030,VDAG_JR2_Chr2g01160,VDAG_JR2_Chr4g05620,VDAG_JR2_Chr5g05400,VDAG_JR2_Chr1g20280,Novel00009,VDAG_JR2_Chr1g21680,VDAG_JR2_Chr3g10570,VDAG_JR2_Chr1g23190,VDAG_JR2_Chr6g00430,VDAG_JR2_Chr3g071…
GO:0046906	tetrapyrrole binding	molecular_function	0.012075	46	2052	125	7785	VDAG_JR2_Chr6g06030,VDAG_JR2_Chr5g01050,VDAG_JR2_Chr7g10460,VDAG_JR2_Chr1g14700,VDAG_JR2_Chr5g00400,VDAG_JR2_Chr2g03470,VDAG_JR2_Chr5g00420,VDAG_JR2_Chr5g09310,VDAG_JR2_Chr2g13220,VDAG_JR2_Chr8g05110,VDAG_JR2_Chr5g05870,VDAG_JR2_Chr3g08450,VDAG_JR2_Chr8g09050,VDAG_JR2_Chr8g07760,VDAG_JR2_Chr3g11730,VDAG_JR2_Chr1g00100,VDAG_JR2_Chr4g02590,VDAG_JR2_Chr2g02880,VDAG_JR2_Chr1g17820,Novel00028,VDAG_JR2…
GO:0006811	ion transport	biological_process	0.012198	135	2052	421	7785	VDAG_JR2_Chr8g04360,VDAG_JR2_Chr8g08910,VDAG_JR2_Chr6g05880,VDAG_JR2_Chr3g01540,VDAG_JR2_Chr5g09010,VDAG_JR2_Chr8g06740,VDAG_JR2_Chr5g04440,VDAG_JR2_Chr7g04900,VDAG_JR2_Chr5g03430,VDAG_JR2_Chr6g09730,VDAG_JR2_Chr3g12280,VDAG_JR2_Chr5g01210,VDAG_JR2_Chr5g11700,VDAG_JR2_Chr4g00280,VDAG_JR2_Chr5g09330,VDAG_JR2_Chr2g06300,VDAG_JR2_Chr5g04240,VDAG_JR2_Chr1g01130,VDAG_JR2_Chr6g05970,VDAG_JR2_Chr7g07720…
GO:0015075	ion transmembrane transporter activity	molecular_function	0.012207	121	2052	377	7785	VDAG_JR2_Chr8g10300,VDAG_JR2_Chr7g03890,VDAG_JR2_Chr3g06790,VDAG_JR2_Chr1g20220,VDAG_JR2_Chr2g04270,VDAG_JR2_Chr3g00900,VDAG_JR2_Chr1g01130,VDAG_JR2_Chr5g04240,VDAG_JR2_Chr3g04420,VDAG_JR2_Chr5g05260,VDAG_JR2_Chr1g04630,VDAG_JR2_Chr2g06300,VDAG_JR2_Chr5g06930,VDAG_JR2_Chr5g09330,VDAG_JR2_Chr1g10830,VDAG_JR2_Chr3g05280,VDAG_JR2_Chr5g05430,VDAG_JR2_Chr6g04710,VDAG_JR2_Chr7g02340,VDAG_JR2_Chr3g08630…
GO:0022891	substrate-specific transmembrane transporter activity	molecular_function	0.012586	126	2052	396	7785	VDAG_JR2_Chr6g10870,VDAG_JR2_Chr6g03600,VDAG_JR2_Chr3g10220,VDAG_JR2_Chr4g01620,VDAG_JR2_Chr5g03560,VDAG_JR2_Chr2g04830,VDAG_JR2_Chr8g08870,VDAG_JR2_Chr7g09750,VDAG_JR2_Chr1g00580,VDAG_JR2_Chr7g00050,VDAG_JR2_Chr7g07610,VDAG_JR2_Chr4g08590,VDAG_JR2_Chr5g01900,VDAG_JR2_Chr8g00510,VDAG_JR2_Chr8g05010,VDAG_JR2_Chr1g00980,VDAG_JR2_Chr4g03170,VDAG_JR2_Chr3g08220,VDAG_JR2_Chr4g02200,VDAG_JR2_Chr5g06280…
GO:0008509	anion transmembrane transporter activity	molecular_function	0.014494	30	2052	73	7785	VDAG_JR2_Chr4g12420,VDAG_JR2_Chr2g09810,VDAG_JR2_Chr5g11700,VDAG_JR2_Chr2g08130,VDAG_JR2_Chr7g02340,VDAG_JR2_Chr3g08630,VDAG_JR2_Chr7g05110,VDAG_JR2_Chr3g12240,VDAG_JR2_Chr5g06820,VDAG_JR2_Chr2g02550,VDAG_JR2_Chr2g02900,VDAG_JR2_Chr2g04660,VDAG_JR2_Chr4g11290,VDAG_JR2_Chr7g07860,VDAG_JR2_Chr6g04790,VDAG_JR2_Chr5g04440,VDAG_JR2_Chr7g07610,VDAG_JR2_Chr7g00050,VDAG_JR2_Chr2g04270,VDAG_JR2_Chr8g00510…
GO:0043666	regulation of phosphoprotein phosphatase activity	biological_process	0.01495	3	2052	3	7785	VDAG_JR2_Chr5g00390,VDAG_JR2_Chr5g00380,VDAG_JR2_Chr1g18740
GO:0022843	voltage-gated cation channel activity	molecular_function	0.014993	13	2052	27	7785	VDAG_JR2_Chr1g00580,VDAG_JR2_Chr7g02220,VDAG_JR2_Chr4g11800,VDAG_JR2_Chr3g06790,VDAG_JR2_Chr8g08500,VDAG_JR2_Chr8g06740,VDAG_JR2_Chr1g15470,VDAG_JR2_Chr1g10860,VDAG_JR2_Chr4g02200,VDAG_JR2_Chr1g14060,VDAG_JR2_Chr7g04900,VDAG_JR2_Chr8g04360,VDAG_JR2_Chr5g05260
GO:0042221	response to chemical	biological_process	0.01616	29	2052	73	7785	VDAG_JR2_Chr4g04420,VDAG_JR2_Chr7g03130,VDAG_JR2_Chr1g28090,VDAG_JR2_Chr2g06420,VDAG_JR2_Chr1g02160,VDAG_JR2_Chr7g08200,VDAG_JR2_Chr6g04790,VDAG_JR2_Chr6g06010,VDAG_JR2_Chr6g00220,VDAG_JR2_Chr1g21450,VDAG_JR2_Chr4g08570,VDAG_JR2_Chr3g05140,VDAG_JR2_Chr3g03450,VDAG_JR2_Chr8g11170,VDAG_JR2_Chr5g04930,VDAG_JR2_Chr5g06910,VDAG_JR2_Chr6g10620,VDAG_JR2_Chr1g18500,VDAG_JR2_Chr1g16630,VDAG_JR2_Chr8g01180…
GO:0015093	ferrous iron transmembrane transporter activity	molecular_function	0.016691	13	2052	27	7785	VDAG_JR2_Chr4g08440,VDAG_JR2_Chr1g28400,VDAG_JR2_Chr8g10270,VDAG_JR2_Chr4g03170,VDAG_JR2_Chr1g11320,VDAG_JR2_Chr1g04630,VDAG_JR2_Chr1g16980,VDAG_JR2_Chr2g05990,VDAG_JR2_Chr4g05490,VDAG_JR2_Chr1g10830,VDAG_JR2_Chr8g10300,VDAG_JR2_Chr3g07120,VDAG_JR2_Chr5g08470
GO:0015684	ferrous iron transport	biological_process	0.016691	13	2052	27	7785	VDAG_JR2_Chr2g05990,VDAG_JR2_Chr4g05490,VDAG_JR2_Chr1g04630,VDAG_JR2_Chr1g16980,VDAG_JR2_Chr8g10270,VDAG_JR2_Chr4g03170,VDAG_JR2_Chr1g28400,VDAG_JR2_Chr4g08440,VDAG_JR2_Chr1g11320,VDAG_JR2_Chr3g07120,VDAG_JR2_Chr5g08470,VDAG_JR2_Chr8g10300,VDAG_JR2_Chr1g10830
GO:0030955	potassium ion binding	molecular_function	0.016705	11	2052	23	7785	VDAG_JR2_Chr1g14060,VDAG_JR2_Chr8g04360,VDAG_JR2_Chr5g05260,VDAG_JR2_Chr1g10860,VDAG_JR2_Chr3g06790,VDAG_JR2_Chr8g08500,VDAG_JR2_Chr8g06740,VDAG_JR2_Chr1g15470,VDAG_JR2_Chr1g00580,VDAG_JR2_Chr7g02220,VDAG_JR2_Chr4g11800
GO:0031420	alkali metal ion binding	molecular_function	0.016705	11	2052	23	7785	VDAG_JR2_Chr1g10860,VDAG_JR2_Chr1g14060,VDAG_JR2_Chr5g05260,VDAG_JR2_Chr8g04360,VDAG_JR2_Chr1g00580,VDAG_JR2_Chr7g02220,VDAG_JR2_Chr4g11800,VDAG_JR2_Chr3g06790,VDAG_JR2_Chr8g06740,VDAG_JR2_Chr8g08500,VDAG_JR2_Chr1g15470
GO:0045944	positive regulation of transcription from RNA polymerase II promoter	biological_process	0.018948	8	2052	14	7785	VDAG_JR2_Chr4g02230,VDAG_JR2_Chr1g22750,VDAG_JR2_Chr1g10380,VDAG_JR2_Chr8g03380,VDAG_JR2_Chr1g01510,VDAG_JR2_Chr3g02490,VDAG_JR2_Chr4g01540,VDAG_JR2_Chr5g00640
GO:0032784	regulation of DNA-templated transcription, elongation	biological_process	0.019067	8	2052	14	7785	VDAG_JR2_Chr4g01540,VDAG_JR2_Chr3g02490,VDAG_JR2_Chr5g00640,VDAG_JR2_Chr4g02230,VDAG_JR2_Chr1g22750,VDAG_JR2_Chr8g03380,VDAG_JR2_Chr1g10380,VDAG_JR2_Chr1g18540
GO:0008017	microtubule binding	molecular_function	0.020481	16	2052	35	7785	VDAG_JR2_Chr3g08270,VDAG_JR2_Chr1g16790,VDAG_JR2_Chr3g07000,VDAG_JR2_Chr3g08520,VDAG_JR2_Chr7g00740,VDAG_JR2_Chr1g08050,VDAG_JR2_Chr4g02200,VDAG_JR2_Chr5g06280,VDAG_JR2_Chr2g00030,VDAG_JR2_Chr1g14570,VDAG_JR2_Chr7g01940,VDAG_JR2_Chr4g08440,VDAG_JR2_Chr1g04020,VDAG_JR2_Chr2g03940,VDAG_JR2_Chr7g05110,VDAG_JR2_Chr6g07870
GO:0022892	substrate-specific transporter activity	molecular_function	0.021778	130	2052	417	7785	VDAG_JR2_Chr2g04830,VDAG_JR2_Chr6g10870,VDAG_JR2_Chr3g10220,VDAG_JR2_Chr8g00510,VDAG_JR2_Chr5g01900,VDAG_JR2_Chr1g00580,VDAG_JR2_Chr5g06280,VDAG_JR2_Chr1g24630,VDAG_JR2_Chr4g02200,VDAG_JR2_Chr5g00210,VDAG_JR2_Chr1g00980,VDAG_JR2_Chr1g28470,VDAG_JR2_Chr6g01480,VDAG_JR2_Chr1g07570,VDAG_JR2_Chr1g22360,VDAG_JR2_Chr4g12420,VDAG_JR2_Chr3g12330,VDAG_JR2_Chr8g09020,VDAG_JR2_Chr7g00240,VDAG_JR2_Chr2g06420…
GO:0005244	voltage-gated ion channel activity	molecular_function	0.022093	15	2052	34	7785	VDAG_JR2_Chr7g02220,VDAG_JR2_Chr4g11800,VDAG_JR2_Chr1g00580,VDAG_JR2_Chr8g06740,VDAG_JR2_Chr8g08500,VDAG_JR2_Chr1g15470,VDAG_JR2_Chr3g06790,VDAG_JR2_Chr7g07870,VDAG_JR2_Chr1g10860,VDAG_JR2_Chr5g05260,VDAG_JR2_Chr8g04360,VDAG_JR2_Chr1g14060,VDAG_JR2_Chr4g02200,VDAG_JR2_Chr7g07860,VDAG_JR2_Chr7g04900
GO:0022832	voltage-gated channel activity	molecular_function	0.022093	15	2052	34	7785	VDAG_JR2_Chr1g10860,VDAG_JR2_Chr7g07870,VDAG_JR2_Chr7g04900,VDAG_JR2_Chr7g07860,VDAG_JR2_Chr4g02200,VDAG_JR2_Chr1g14060,VDAG_JR2_Chr5g05260,VDAG_JR2_Chr8g04360,VDAG_JR2_Chr1g00580,VDAG_JR2_Chr4g11800,VDAG_JR2_Chr7g02220,VDAG_JR2_Chr3g06790,VDAG_JR2_Chr1g15470,VDAG_JR2_Chr8g06740,VDAG_JR2_Chr8g08500
GO:0030488	tRNA methylation	biological_process	0.022219	4	2052	5	7785	VDAG_JR2_Chr6g07720,VDAG_JR2_Chr4g01290,VDAG_JR2_Chr8g02880,VDAG_JR2_Chr5g00910
GO:0031515	tRNA (m1A) methyltransferase complex	cellular_component	0.022219	4	2052	5	7785	VDAG_JR2_Chr5g00910,VDAG_JR2_Chr8g02880,VDAG_JR2_Chr6g07720,VDAG_JR2_Chr4g01290
GO:0034708	methyltransferase complex	cellular_component	0.022219	4	2052	5	7785	VDAG_JR2_Chr6g07720,VDAG_JR2_Chr4g01290,VDAG_JR2_Chr8g02880,VDAG_JR2_Chr5g00910
GO:0043527	tRNA methyltransferase complex	cellular_component	0.022219	4	2052	5	7785	VDAG_JR2_Chr5g00910,VDAG_JR2_Chr4g01290,VDAG_JR2_Chr6g07720,VDAG_JR2_Chr8g02880
GO:0015711	organic anion transport	biological_process	0.022463	25	2052	61	7785	VDAG_JR2_Chr8g10340,VDAG_JR2_Chr2g02900,VDAG_JR2_Chr5g06820,VDAG_JR2_Chr3g12240,VDAG_JR2_Chr2g08130,VDAG_JR2_Chr7g02340,VDAG_JR2_Chr7g05110,VDAG_JR2_Chr4g12420,VDAG_JR2_Chr5g11700,VDAG_JR2_Chr4g11290,VDAG_JR2_Chr2g04660,VDAG_JR2_Chr3g08860,VDAG_JR2_Chr5g05470,VDAG_JR2_Chr2g04270,VDAG_JR2_Chr7g07610,VDAG_JR2_Chr2g06420,VDAG_JR2_Chr7g00050,VDAG_JR2_Chr6g04790,VDAG_JR2_Chr5g09330,VDAG_JR2_Chr5g06930…
GO:0015849	organic acid transport	biological_process	0.022463	25	2052	61	7785	VDAG_JR2_Chr5g09330,VDAG_JR2_Chr5g06930,VDAG_JR2_Chr8g09020,VDAG_JR2_Chr7g09750,VDAG_JR2_Chr8g08870,VDAG_JR2_Chr4g10760,VDAG_JR2_Chr4g12350,VDAG_JR2_Chr2g04270,VDAG_JR2_Chr5g05470,VDAG_JR2_Chr7g00050,VDAG_JR2_Chr7g07610,VDAG_JR2_Chr2g06420,VDAG_JR2_Chr6g04790,VDAG_JR2_Chr2g04660,VDAG_JR2_Chr4g11290,VDAG_JR2_Chr3g08860,VDAG_JR2_Chr8g10340,VDAG_JR2_Chr2g02900,VDAG_JR2_Chr5g06820,VDAG_JR2_Chr3g12240…
GO:0046942	carboxylic acid transport	biological_process	0.022463	25	2052	61	7785	VDAG_JR2_Chr5g05470,VDAG_JR2_Chr2g04270,VDAG_JR2_Chr2g06420,VDAG_JR2_Chr7g07610,VDAG_JR2_Chr7g00050,VDAG_JR2_Chr6g04790,VDAG_JR2_Chr5g09330,VDAG_JR2_Chr5g06930,VDAG_JR2_Chr8g08870,VDAG_JR2_Chr7g09750,VDAG_JR2_Chr8g09020,VDAG_JR2_Chr4g12350,VDAG_JR2_Chr4g10760,VDAG_JR2_Chr8g10340,VDAG_JR2_Chr2g02900,VDAG_JR2_Chr5g06820,VDAG_JR2_Chr3g12240,VDAG_JR2_Chr7g02340,VDAG_JR2_Chr2g08130,VDAG_JR2_Chr7g05110…
GO:0006749	glutathione metabolic process	biological_process	0.022587	5	2052	7	7785	VDAG_JR2_Chr7g07220,VDAG_JR2_Chr1g15290,VDAG_JR2_Chr1g25490,VDAG_JR2_Chr4g02700,VDAG_JR2_Chr3g11740
GO:0030001	metal ion transport	biological_process	0.022866	72	2052	219	7785	VDAG_JR2_Chr2g04830,VDAG_JR2_Chr2g08000,VDAG_JR2_Chr5g03560,VDAG_JR2_Chr3g10220,VDAG_JR2_Chr1g25680,VDAG_JR2_Chr4g08590,VDAG_JR2_Chr1g00580,VDAG_JR2_Chr1g24630,VDAG_JR2_Chr4g02200,VDAG_JR2_Chr4g03170,VDAG_JR2_Chr1g15470,VDAG_JR2_Chr1g28470,VDAG_JR2_Chr4g12420,VDAG_JR2_Chr3g12330,VDAG_JR2_Chr7g06840,VDAG_JR2_Chr4g12400,VDAG_JR2_Chr7g10180,VDAG_JR2_Chr1g04070,VDAG_JR2_Chr7g00240,VDAG_JR2_Chr1g02210…
GO:0019842	vitamin binding	molecular_function	0.023208	11	2052	22	7785	VDAG_JR2_Chr6g02580,VDAG_JR2_Chr3g06210,VDAG_JR2_Chr3g11430,VDAG_JR2_Chr6g10300,VDAG_JR2_Chr6g02910,VDAG_JR2_Chr5g04280,VDAG_JR2_Chr8g10150,VDAG_JR2_Chr2g06270,VDAG_JR2_Chr1g20310,VDAG_JR2_Chr1g02490,VDAG_JR2_Chr6g01630
GO:0005343	organic acid:sodium symporter activity	molecular_function	0.024112	4	2052	5	7785	VDAG_JR2_Chr8g08870,VDAG_JR2_Chr4g11290,VDAG_JR2_Chr6g04790,VDAG_JR2_Chr4g12420
GO:0006826	iron ion transport	biological_process	0.02508	14	2052	31	7785	VDAG_JR2_Chr8g10300,VDAG_JR2_Chr1g10830,VDAG_JR2_Chr5g08470,VDAG_JR2_Chr3g07120,VDAG_JR2_Chr1g11320,VDAG_JR2_Chr4g08440,VDAG_JR2_Chr8g10270,VDAG_JR2_Chr1g28400,VDAG_JR2_Chr4g03170,VDAG_JR2_Chr1g04630,VDAG_JR2_Chr1g16980,VDAG_JR2_Chr2g05990,VDAG_JR2_Chr4g05490,VDAG_JR2_Chr6g08930
GO:0015079	potassium ion transmembrane transporter activity	molecular_function	0.025094	15	2052	34	7785	VDAG_JR2_Chr5g04240,VDAG_JR2_Chr1g10860,VDAG_JR2_Chr3g10220,VDAG_JR2_Chr5g05260,VDAG_JR2_Chr8g04360,VDAG_JR2_Chr1g14060,VDAG_JR2_Chr7g04900,VDAG_JR2_Chr7g02220,VDAG_JR2_Chr6g02710,VDAG_JR2_Chr4g11800,VDAG_JR2_Chr1g00580,VDAG_JR2_Chr8g08500,VDAG_JR2_Chr8g06740,VDAG_JR2_Chr1g15470,VDAG_JR2_Chr3g06790
GO:0016491	oxidoreductase activity	molecular_function	0.02524	294	2052	1032	7785	VDAG_JR2_Chr1g10540,VDAG_JR2_Chr2g02250,VDAG_JR2_Chr5g06540,VDAG_JR2_Chr4g10620,VDAG_JR2_Chr2g06570,VDAG_JR2_Chr1g06910,VDAG_JR2_Chr8g02100,VDAG_JR2_Chr5g03850,VDAG_JR2_Chr3g13140,VDAG_JR2_Chr4g12150,VDAG_JR2_Chr5g05430,VDAG_JR2_Chr8g08920,VDAG_JR2_Chr3g08650,VDAG_JR2_Chr6g01180,VDAG_JR2_Chr6g02300,VDAG_JR2_Chr5g11040,VDAG_JR2_Chr1g15980,VDAG_JR2_Chr1g28400,VDAG_JR2_Chr6g06050,VDAG_JR2_Chr6g09680…
GO:0051239	regulation of multicellular organismal process	biological_process	0.025578	9	2052	17	7785	VDAG_JR2_Chr5g00400,VDAG_JR2_Chr7g03980,VDAG_JR2_Chr1g17420,VDAG_JR2_Chr1g14060,VDAG_JR2_Chr4g05800,VDAG_JR2_Chr4g04610,VDAG_JR2_Chr4g01730,VDAG_JR2_Chr5g04190,VDAG_JR2_Chr1g20830
GO:0051240	positive regulation of multicellular organismal process	biological_process	0.026447	5	2052	7	7785	VDAG_JR2_Chr1g14060,VDAG_JR2_Chr4g05800,VDAG_JR2_Chr4g04610,VDAG_JR2_Chr4g01730,VDAG_JR2_Chr1g20830
GO:0009405	pathogenesis	biological_process	0.027357	49	2052	140	7785	VDAG_JR2_Chr2g12210,VDAG_JR2_Chr1g18500,VDAG_JR2_Chr1g25360,VDAG_JR2_Chr7g04630,VDAG_JR2_Chr3g07120,VDAG_JR2_Chr2g00710,VDAG_JR2_Chr3g05210,VDAG_JR2_Chr3g11270,VDAG_JR2_Chr6g02710,VDAG_JR2_Chr2g01030,VDAG_JR2_Chr5g05580,VDAG_JR2_Chr2g03550,VDAG_JR2_Chr4g06150,VDAG_JR2_Chr8g01170,VDAG_JR2_Chr5g00800,VDAG_JR2_Chr1g00730,VDAG_JR2_Chr6g00300,VDAG_JR2_Chr6g03860,VDAG_JR2_Chr7g05690,VDAG_JR2_Chr3g08920…
GO:1901700	response to oxygen-containing compound	biological_process	0.02775	7	2052	12	7785	VDAG_JR2_Chr6g10620,VDAG_JR2_Chr4g08570,VDAG_JR2_Chr7g03130,VDAG_JR2_Chr1g02160,VDAG_JR2_Chr7g08200,VDAG_JR2_Chr1g18370,VDAG_JR2_Chr6g06010
GO:0038023	signaling receptor activity	molecular_function	0.028488	29	2052	72	7785	VDAG_JR2_Chr1g27710,VDAG_JR2_Chr6g07750,VDAG_JR2_Chr1g12260,VDAG_JR2_Chr6g08930,VDAG_JR2_Chr1g25920,VDAG_JR2_Chr7g05600,VDAG_JR2_Chr7g04370,VDAG_JR2_Chr1g11650,VDAG_JR2_Chr4g05540,VDAG_JR2_Chr1g07900,VDAG_JR2_Chr1g15470,VDAG_JR2_Chr5g09190,VDAG_JR2_Chr6g08990,VDAG_JR2_Chr4g11890,VDAG_JR2_Chr3g11520,VDAG_JR2_Chr4g09150,VDAG_JR2_Chr6g00220,VDAG_JR2_Chr7g04600,VDAG_JR2_Chr1g05500,VDAG_JR2_Chr1g28390…
GO:0007034	vacuolar transport	biological_process	0.028495	5	2052	9	7785	VDAG_JR2_Chr5g12190,VDAG_JR2_Chr6g03860,VDAG_JR2_Chr2g09390,VDAG_JR2_Chr1g15640,VDAG_JR2_Chr2g00130
GO:0003840	gamma-glutamyltransferase activity	molecular_function	0.029774	3	2052	3	7785	VDAG_JR2_Chr3g11740,VDAG_JR2_Chr1g25490,VDAG_JR2_Chr4g02700
GO:0000090	mitotic anaphase	biological_process	0.030053	4	2052	5	7785	VDAG_JR2_Chr1g16790,VDAG_JR2_Chr5g06280,VDAG_JR2_Chr3g08520,VDAG_JR2_Chr3g08270
GO:0051322	anaphase	biological_process	0.030053	4	2052	5	7785	VDAG_JR2_Chr1g16790,VDAG_JR2_Chr5g06280,VDAG_JR2_Chr3g08520,VDAG_JR2_Chr3g08270
GO:0005667	transcription factor complex	cellular_component	0.030102	25	2052	63	7785	VDAG_JR2_Chr8g00400,VDAG_JR2_Chr4g04730,VDAG_JR2_Chr1g23030,VDAG_JR2_Chr8g10340,VDAG_JR2_Chr1g17030,VDAG_JR2_Chr1g15170,VDAG_JR2_Chr5g09630,VDAG_JR2_Chr5g07480,VDAG_JR2_Chr3g02520,VDAG_JR2_Chr1g22680,VDAG_JR2_Chr8g04900,VDAG_JR2_Chr3g13400,VDAG_JR2_Chr8g05300,VDAG_JR2_Chr4g09480,VDAG_JR2_Chr8g06330,VDAG_JR2_Chr3g02490,VDAG_JR2_Chr1g16980,VDAG_JR2_Chr1g17110,VDAG_JR2_Chr7g02130,VDAG_JR2_Chr2g01130…
GO:0044798	nuclear transcription factor complex	cellular_component	0.030102	25	2052	63	7785	VDAG_JR2_Chr1g17030,VDAG_JR2_Chr8g10340,VDAG_JR2_Chr1g23030,VDAG_JR2_Chr1g15170,VDAG_JR2_Chr5g09630,VDAG_JR2_Chr8g00400,VDAG_JR2_Chr4g04730,VDAG_JR2_Chr3g02490,VDAG_JR2_Chr8g04900,VDAG_JR2_Chr8g05300,VDAG_JR2_Chr4g09480,VDAG_JR2_Chr3g13400,VDAG_JR2_Chr8g06330,VDAG_JR2_Chr1g17110,VDAG_JR2_Chr1g16980,VDAG_JR2_Chr7g02130,VDAG_JR2_Chr2g01130,VDAG_JR2_Chr5g07480,VDAG_JR2_Chr3g02520,VDAG_JR2_Chr1g22680…
GO:0001816	cytokine production	biological_process	0.030821	3	2052	3	7785	VDAG_JR2_Chr4g04610,VDAG_JR2_Chr4g01730,VDAG_JR2_Chr1g20830
GO:0001817	regulation of cytokine production	biological_process	0.030821	3	2052	3	7785	VDAG_JR2_Chr1g20830,VDAG_JR2_Chr4g01730,VDAG_JR2_Chr4g04610
GO:0001819	positive regulation of cytokine production	biological_process	0.030821	3	2052	3	7785	VDAG_JR2_Chr4g04610,VDAG_JR2_Chr4g01730,VDAG_JR2_Chr1g20830
GO:0004181	metallocarboxypeptidase activity	molecular_function	0.030858	8	2052	15	7785	VDAG_JR2_Chr5g05780,VDAG_JR2_Chr4g12190,VDAG_JR2_Chr4g11560,VDAG_JR2_Chr5g01660,VDAG_JR2_Chr4g11050,Novel00152,VDAG_JR2_Chr1g22350,VDAG_JR2_Chr6g01770
GO:0008233	peptidase activity	molecular_function	0.032808	113	2052	368	7785	VDAG_JR2_Chr5g00100,VDAG_JR2_Chr4g10800,VDAG_JR2_Chr7g03440,VDAG_JR2_Chr3g08490,VDAG_JR2_Chr3g01000,VDAG_JR2_Chr4g03010,VDAG_JR2_Chr6g10870,VDAG_JR2_Chr4g06790,VDAG_JR2_Chr3g03670,VDAG_JR2_Chr3g06570,VDAG_JR2_Chr4g11320,VDAG_JR2_Chr5g00260,VDAG_JR2_Chr8g00290,VDAG_JR2_Chr2g04430,VDAG_JR2_Chr1g08360,VDAG_JR2_Chr5g06290,VDAG_JR2_Chr8g09760,VDAG_JR2_Chr4g12190,VDAG_JR2_Chr1g11650,VDAG_JR2_Chr2g00030…
GO:0005876	spindle microtubule	cellular_component	0.033035	6	2052	11	7785	VDAG_JR2_Chr1g16790,VDAG_JR2_Chr1g27870,VDAG_JR2_Chr5g06280,VDAG_JR2_Chr3g08270,VDAG_JR2_Chr3g08520,VDAG_JR2_Chr6g02800
GO:0015291	secondary active transmembrane transporter activity	molecular_function	0.033416	16	2052	36	7785	VDAG_JR2_Chr5g12230,VDAG_JR2_Chr6g04790,VDAG_JR2_Chr4g01870,VDAG_JR2_Chr3g05140,VDAG_JR2_Chr6g04140,VDAG_JR2_Chr8g08910,VDAG_JR2_Chr7g06450,VDAG_JR2_Chr8g08870,VDAG_JR2_Chr8g10680,VDAG_JR2_Chr1g02210,VDAG_JR2_Chr4g12420,VDAG_JR2_Chr7g10400,VDAG_JR2_Chr5g06820,VDAG_JR2_Chr5g08240,VDAG_JR2_Chr4g11290,VDAG_JR2_Chr6g09800
GO:0046873	metal ion transmembrane transporter activity	molecular_function	0.033631	61	2052	183	7785	VDAG_JR2_Chr1g00580,VDAG_JR2_Chr4g08590,VDAG_JR2_Chr8g10300,VDAG_JR2_Chr3g06790,VDAG_JR2_Chr3g00900,VDAG_JR2_Chr3g04420,VDAG_JR2_Chr6g10870,VDAG_JR2_Chr3g10220,VDAG_JR2_Chr1g01130,VDAG_JR2_Chr5g03560,VDAG_JR2_Chr5g04240,VDAG_JR2_Chr1g04630,VDAG_JR2_Chr5g05260,VDAG_JR2_Chr8g08870,VDAG_JR2_Chr2g04830,VDAG_JR2_Chr7g10180,VDAG_JR2_Chr7g06840,VDAG_JR2_Chr3g08630,VDAG_JR2_Chr3g12330,VDAG_JR2_Chr1g10830…
GO:0045893	positive regulation of transcription, DNA-templated	biological_process	0.034044	12	2052	26	7785	VDAG_JR2_Chr3g07780,VDAG_JR2_Chr5g00640,VDAG_JR2_Chr3g02490,VDAG_JR2_Chr4g01540,VDAG_JR2_Chr5g05310,VDAG_JR2_Chr8g03380,VDAG_JR2_Chr1g10380,VDAG_JR2_Chr1g01510,VDAG_JR2_Chr4g09540,VDAG_JR2_Chr1g22750,VDAG_JR2_Chr1g20490,VDAG_JR2_Chr4g02230
GO:0045935	positive regulation of nucleobase-containing compound metabolic process	biological_process	0.034044	12	2052	26	7785	VDAG_JR2_Chr5g05310,VDAG_JR2_Chr1g01510,VDAG_JR2_Chr8g03380,VDAG_JR2_Chr1g10380,VDAG_JR2_Chr4g09540,VDAG_JR2_Chr1g22750,VDAG_JR2_Chr1g20490,VDAG_JR2_Chr4g02230,VDAG_JR2_Chr3g07780,VDAG_JR2_Chr5g00640,VDAG_JR2_Chr3g02490,VDAG_JR2_Chr4g01540
GO:0051254	positive regulation of RNA metabolic process	biological_process	0.034044	12	2052	26	7785	VDAG_JR2_Chr4g01540,VDAG_JR2_Chr3g02490,VDAG_JR2_Chr3g07780,VDAG_JR2_Chr5g00640,VDAG_JR2_Chr4g02230,VDAG_JR2_Chr1g20490,VDAG_JR2_Chr4g09540,VDAG_JR2_Chr1g22750,VDAG_JR2_Chr1g01510,VDAG_JR2_Chr8g03380,VDAG_JR2_Chr1g10380,VDAG_JR2_Chr5g05310
GO:1902680	positive regulation of RNA biosynthetic process	biological_process	0.034044	12	2052	26	7785	VDAG_JR2_Chr4g01540,VDAG_JR2_Chr3g02490,VDAG_JR2_Chr3g07780,VDAG_JR2_Chr5g00640,VDAG_JR2_Chr1g20490,VDAG_JR2_Chr4g02230,VDAG_JR2_Chr1g22750,VDAG_JR2_Chr4g09540,VDAG_JR2_Chr8g03380,VDAG_JR2_Chr1g10380,VDAG_JR2_Chr1g01510,VDAG_JR2_Chr5g05310
GO:1903508	positive regulation of nucleic acid-templated transcription	biological_process	0.034044	12	2052	26	7785	VDAG_JR2_Chr4g09540,VDAG_JR2_Chr1g22750,VDAG_JR2_Chr4g02230,VDAG_JR2_Chr1g20490,VDAG_JR2_Chr5g05310,VDAG_JR2_Chr1g10380,VDAG_JR2_Chr8g03380,VDAG_JR2_Chr1g01510,VDAG_JR2_Chr3g02490,VDAG_JR2_Chr4g01540,VDAG_JR2_Chr5g00640,VDAG_JR2_Chr3g07780
GO:0015631	tubulin binding	molecular_function	0.034242	18	2052	43	7785	VDAG_JR2_Chr3g08270,VDAG_JR2_Chr1g16790,VDAG_JR2_Chr3g08520,VDAG_JR2_Chr3g07000,VDAG_JR2_Chr1g08050,VDAG_JR2_Chr1g05690,VDAG_JR2_Chr7g00740,VDAG_JR2_Chr5g06280,VDAG_JR2_Chr4g02200,VDAG_JR2_Chr4g08440,VDAG_JR2_Chr1g14570,VDAG_JR2_Chr7g01940,VDAG_JR2_Chr2g00030,VDAG_JR2_Chr2g03940,VDAG_JR2_Chr1g04020,VDAG_JR2_Chr6g07870,VDAG_JR2_Chr7g05110,VDAG_JR2_Chr6g10950
GO:0005267	potassium channel activity	molecular_function	0.034264	12	2052	27	7785	VDAG_JR2_Chr5g05260,VDAG_JR2_Chr8g04360,VDAG_JR2_Chr7g04900,VDAG_JR2_Chr1g14060,VDAG_JR2_Chr1g10860,VDAG_JR2_Chr1g15470,VDAG_JR2_Chr8g08500,VDAG_JR2_Chr8g06740,VDAG_JR2_Chr3g06790,VDAG_JR2_Chr4g11800,VDAG_JR2_Chr7g02220,VDAG_JR2_Chr1g00580
GO:0005381	iron ion transmembrane transporter activity	molecular_function	0.034944	14	2052	32	7785	VDAG_JR2_Chr8g10300,VDAG_JR2_Chr1g10830,VDAG_JR2_Chr3g07120,VDAG_JR2_Chr5g08470,VDAG_JR2_Chr4g08440,VDAG_JR2_Chr1g28400,VDAG_JR2_Chr8g10270,VDAG_JR2_Chr4g03170,VDAG_JR2_Chr1g11320,VDAG_JR2_Chr6g08930,VDAG_JR2_Chr1g16980,VDAG_JR2_Chr1g04630,VDAG_JR2_Chr2g05990,VDAG_JR2_Chr4g05490
GO:0005887	integral component of plasma membrane	cellular_component	0.035137	12	2052	28	7785	VDAG_JR2_Chr1g05540,VDAG_JR2_Chr6g01650,VDAG_JR2_Chr4g02200,VDAG_JR2_Chr8g09350,VDAG_JR2_Chr2g07600,VDAG_JR2_Chr3g11210,VDAG_JR2_Chr3g10220,VDAG_JR2_Chr1g06990,VDAG_JR2_Chr2g12210,VDAG_JR2_Chr2g04270,VDAG_JR2_Chr5g01210,VDAG_JR2_Chr1g19850
GO:0031226	intrinsic component of plasma membrane	cellular_component	0.035137	12	2052	28	7785	VDAG_JR2_Chr6g01650,VDAG_JR2_Chr1g05540,VDAG_JR2_Chr4g02200,VDAG_JR2_Chr8g09350,VDAG_JR2_Chr3g11210,VDAG_JR2_Chr2g07600,VDAG_JR2_Chr3g10220,VDAG_JR2_Chr1g06990,VDAG_JR2_Chr2g04270,VDAG_JR2_Chr2g12210,VDAG_JR2_Chr5g01210,VDAG_JR2_Chr1g19850
GO:0022836	gated channel activity	molecular_function	0.035448	22	2052	60	7785	VDAG_JR2_Chr1g15470,VDAG_JR2_Chr8g08500,VDAG_JR2_Chr1g23030,VDAG_JR2_Chr4g11800,VDAG_JR2_Chr3g11520,VDAG_JR2_Chr7g02220,VDAG_JR2_Chr7g07860,VDAG_JR2_Chr7g04900,VDAG_JR2_Chr1g14060,VDAG_JR2_Chr3g08220,VDAG_JR2_Chr4g02200,VDAG_JR2_Chr1g00980,VDAG_JR2_Chr1g10860,VDAG_JR2_Chr8g06740,VDAG_JR2_Chr3g06790,VDAG_JR2_Chr1g00580,VDAG_JR2_Chr8g04360,VDAG_JR2_Chr5g05260,VDAG_JR2_Chr7g07870,VDAG_JR2_Chr5g08330…
GO:0009615	response to virus	biological_process	0.035458	7	2052	13	7785	VDAG_JR2_Chr1g01510,VDAG_JR2_Chr3g03330,VDAG_JR2_Chr2g06420,VDAG_JR2_Chr1g19580,VDAG_JR2_Chr4g09180,VDAG_JR2_Chr8g08830,VDAG_JR2_Chr6g05520
GO:0005874	microtubule	cellular_component	0.036385	7	2052	14	7785	VDAG_JR2_Chr1g16790,VDAG_JR2_Chr1g27870,VDAG_JR2_Chr3g08270,VDAG_JR2_Chr2g04210,VDAG_JR2_Chr3g08520,VDAG_JR2_Chr6g02800,VDAG_JR2_Chr5g06280
GO:0004872	receptor activity	molecular_function	0.036782	31	2052	80	7785	VDAG_JR2_Chr1g15470,VDAG_JR2_Chr5g09190,VDAG_JR2_Chr1g07900,VDAG_JR2_Chr3g11520,VDAG_JR2_Chr6g08990,VDAG_JR2_Chr4g11890,VDAG_JR2_Chr6g08930,VDAG_JR2_Chr7g05600,VDAG_JR2_Chr1g25920,VDAG_JR2_Chr7g04370,VDAG_JR2_Chr1g12260,VDAG_JR2_Chr1g27710,VDAG_JR2_Chr6g07750,VDAG_JR2_Chr4g05540,VDAG_JR2_Chr1g11650,VDAG_JR2_Chr7g03890,VDAG_JR2_Chr3g05750,VDAG_JR2_Chr1g25080,VDAG_JR2_Chr1g13260,VDAG_JR2_Chr4g11740…
GO:0006835	dicarboxylic acid transport	biological_process	0.038072	8	2052	15	7785	VDAG_JR2_Chr4g11290,VDAG_JR2_Chr3g08860,VDAG_JR2_Chr8g08870,VDAG_JR2_Chr2g06420,VDAG_JR2_Chr2g08130,VDAG_JR2_Chr6g04790,VDAG_JR2_Chr8g10340,VDAG_JR2_Chr3g12240
GO:0006515	misfolded or incompletely synthesized protein catabolic process	biological_process	0.038216	2	2052	2	7785	VDAG_JR2_Chr4g04420,VDAG_JR2_Chr1g16630
GO:0031144	proteasome localization	biological_process	0.038216	2	2052	2	7785	VDAG_JR2_Chr4g04420,VDAG_JR2_Chr1g16630
GO:0031503	protein complex localization	biological_process	0.038216	2	2052	2	7785	VDAG_JR2_Chr1g16630,VDAG_JR2_Chr4g04420
GO:0034629	cellular protein complex localization	biological_process	0.038216	2	2052	2	7785	VDAG_JR2_Chr4g04420,VDAG_JR2_Chr1g16630
GO:0035966	response to topologically incorrect protein	biological_process	0.038216	2	2052	2	7785	VDAG_JR2_Chr4g04420,VDAG_JR2_Chr1g16630
GO:0035967	cellular response to topologically incorrect protein	biological_process	0.038216	2	2052	2	7785	VDAG_JR2_Chr1g16630,VDAG_JR2_Chr4g04420
GO:0051788	response to misfolded protein	biological_process	0.038216	2	2052	2	7785	VDAG_JR2_Chr1g16630,VDAG_JR2_Chr4g04420
GO:0071218	cellular response to misfolded protein	biological_process	0.038216	2	2052	2	7785	VDAG_JR2_Chr1g16630,VDAG_JR2_Chr4g04420
GO:0071630	nucleus-associated proteasomal ubiquitin-dependent protein catabolic process	biological_process	0.038216	2	2052	2	7785	VDAG_JR2_Chr4g04420,VDAG_JR2_Chr1g16630
GO:0051607	defense response to virus	biological_process	0.038514	6	2052	10	7785	VDAG_JR2_Chr6g05520,VDAG_JR2_Chr1g01510,VDAG_JR2_Chr3g03330,VDAG_JR2_Chr2g06420,VDAG_JR2_Chr4g09180,VDAG_JR2_Chr8g08830
GO:0090575	RNA polymerase II transcription factor complex	cellular_component	0.039159	23	2052	58	7785	VDAG_JR2_Chr1g15170,VDAG_JR2_Chr5g09630,VDAG_JR2_Chr1g17030,VDAG_JR2_Chr8g10340,VDAG_JR2_Chr1g23030,VDAG_JR2_Chr8g00400,VDAG_JR2_Chr4g04730,VDAG_JR2_Chr7g02130,VDAG_JR2_Chr2g01130,VDAG_JR2_Chr8g05300,VDAG_JR2_Chr8g04900,VDAG_JR2_Chr4g09480,VDAG_JR2_Chr8g06330,VDAG_JR2_Chr3g02490,VDAG_JR2_Chr3g13400,VDAG_JR2_Chr1g17110,VDAG_JR2_Chr1g22680,VDAG_JR2_Chr3g02520,VDAG_JR2_Chr5g07480,VDAG_JR2_Chr3g04620…
GO:0032786	positive regulation of DNA-templated transcription, elongation	biological_process	0.039806	7	2052	13	7785	VDAG_JR2_Chr5g00640,VDAG_JR2_Chr8g03380,VDAG_JR2_Chr1g10380,VDAG_JR2_Chr3g02490,VDAG_JR2_Chr4g01540,VDAG_JR2_Chr1g22750,VDAG_JR2_Chr4g02230
GO:0032968	positive regulation of transcription elongation from RNA polymerase II promoter	biological_process	0.039806	7	2052	13	7785	VDAG_JR2_Chr1g22750,VDAG_JR2_Chr4g01540,VDAG_JR2_Chr3g02490,VDAG_JR2_Chr4g02230,VDAG_JR2_Chr5g00640,VDAG_JR2_Chr8g03380,VDAG_JR2_Chr1g10380
GO:0034243	regulation of transcription elongation from RNA polymerase II promoter	biological_process	0.039806	7	2052	13	7785	VDAG_JR2_Chr3g02490,VDAG_JR2_Chr4g01540,VDAG_JR2_Chr1g22750,VDAG_JR2_Chr4g02230,VDAG_JR2_Chr5g00640,VDAG_JR2_Chr8g03380,VDAG_JR2_Chr1g10380
GO:0005578	proteinaceous extracellular matrix	cellular_component	0.039878	8	2052	16	7785	VDAG_JR2_Chr1g06000,VDAG_JR2_Chr1g12610,VDAG_JR2_Chr1g18170,VDAG_JR2_Chr3g06560,VDAG_JR2_Chr4g09170,VDAG_JR2_Chr4g04340,VDAG_JR2_Chr5g00810,VDAG_JR2_Chr2g02210
GO:0006354	DNA-templated transcription, elongation	biological_process	0.039932	10	2052	21	7785	VDAG_JR2_Chr5g00640,VDAG_JR2_Chr1g11320,VDAG_JR2_Chr3g02490,VDAG_JR2_Chr4g01540,VDAG_JR2_Chr1g18540,VDAG_JR2_Chr1g10380,VDAG_JR2_Chr8g03380,VDAG_JR2_Chr1g22750,VDAG_JR2_Chr4g02230,VDAG_JR2_Chr7g00880
GO:0004888	transmembrane signaling receptor activity	molecular_function	0.040153	17	2052	40	7785	VDAG_JR2_Chr8g03910,VDAG_JR2_Chr1g19850,VDAG_JR2_Chr2g04360,VDAG_JR2_Chr1g25080,VDAG_JR2_Chr1g13260,VDAG_JR2_Chr1g28390,VDAG_JR2_Chr4g02910,VDAG_JR2_Chr6g00220,VDAG_JR2_Chr1g05500,VDAG_JR2_Chr6g08990,VDAG_JR2_Chr4g11890,VDAG_JR2_Chr3g11520,VDAG_JR2_Chr1g07900,VDAG_JR2_Chr1g11650,VDAG_JR2_Chr4g05540,VDAG_JR2_Chr6g07750,VDAG_JR2_Chr7g05600
GO:0006367	transcription initiation from RNA polymerase II promoter	biological_process	0.040527	25	2052	65	7785	VDAG_JR2_Chr8g03380,VDAG_JR2_Chr3g04620,VDAG_JR2_Chr7g04600,VDAG_JR2_Chr4g01540,VDAG_JR2_Chr4g04730,VDAG_JR2_Chr1g10380,VDAG_JR2_Chr8g00400,VDAG_JR2_Chr4g02230,VDAG_JR2_Chr1g15170,VDAG_JR2_Chr1g17030,VDAG_JR2_Chr8g10340,VDAG_JR2_Chr1g22750,VDAG_JR2_Chr1g23030,VDAG_JR2_Chr3g02520,VDAG_JR2_Chr5g07480,VDAG_JR2_Chr1g22680,VDAG_JR2_Chr5g00640,VDAG_JR2_Chr2g01130,VDAG_JR2_Chr7g02130,VDAG_JR2_Chr1g17110…
GO:0016021	integral component of membrane	cellular_component	0.040728	327	2052	1115	7785	VDAG_JR2_Chr8g06740,VDAG_JR2_Chr1g15530,VDAG_JR2_Chr7g06450,VDAG_JR2_Chr3g03420,VDAG_JR2_Chr8g07480,VDAG_JR2_Chr8g06120,VDAG_JR2_Chr5g04190,VDAG_JR2_Chr2g02470,VDAG_JR2_Chr5g01210,VDAG_JR2_Chr3g08120,VDAG_JR2_Chr2g12020,VDAG_JR2_Chr6g04500,VDAG_JR2_Chr3g06480,Novel00312,VDAG_JR2_Chr6g04330,VDAG_JR2_Chr2g01950,VDAG_JR2_Chr7g07720,VDAG_JR2_Chr4g10950,VDAG_JR2_Chr1g20220,VDAG_JR2_Chr7g03180,VDAG_JR2…
GO:0015171	amino acid transmembrane transporter activity	molecular_function	0.040872	17	2052	40	7785	VDAG_JR2_Chr4g11290,VDAG_JR2_Chr2g04660,VDAG_JR2_Chr2g02900,VDAG_JR2_Chr7g02340,VDAG_JR2_Chr7g05110,VDAG_JR2_Chr4g12420,VDAG_JR2_Chr5g11700,VDAG_JR2_Chr5g09330,VDAG_JR2_Chr5g06930,VDAG_JR2_Chr7g09750,VDAG_JR2_Chr8g09020,VDAG_JR2_Chr4g12350,VDAG_JR2_Chr4g10760,VDAG_JR2_Chr2g04270,VDAG_JR2_Chr7g07610,VDAG_JR2_Chr7g00050,VDAG_JR2_Chr6g04790
GO:0003697	single-stranded DNA binding	molecular_function	0.042145	6	2052	11	7785	VDAG_JR2_Chr7g01540,VDAG_JR2_Chr1g02210,VDAG_JR2_Chr4g03160,VDAG_JR2_Chr1g01780,VDAG_JR2_Chr7g07220,VDAG_JR2_Chr4g01290
GO:0015994	chlorophyll metabolic process	biological_process	0.042379	7	2052	15	7785	VDAG_JR2_Chr4g11530,VDAG_JR2_Chr1g28090,VDAG_JR2_Chr1g14300,VDAG_JR2_Chr1g20670,VDAG_JR2_Chr1g21130,VDAG_JR2_Chr1g04260,VDAG_JR2_Chr2g08460
GO:0044707	single-multicellular organism process	biological_process	0.042904	55	2052	162	7785	VDAG_JR2_Chr4g09170,VDAG_JR2_Chr6g03530,VDAG_JR2_Chr7g05690,VDAG_JR2_Chr2g07290,VDAG_JR2_Chr4g02220,VDAG_JR2_Chr1g15110,VDAG_JR2_Chr1g12060,VDAG_JR2_Chr6g08870,VDAG_JR2_Chr1g14060,VDAG_JR2_Chr4g05800,VDAG_JR2_Chr7g03550,VDAG_JR2_Chr1g20190,VDAG_JR2_Chr4g01230,VDAG_JR2_Chr7g03640,VDAG_JR2_Chr5g05210,VDAG_JR2_Chr3g03450,VDAG_JR2_Chr4g04790,VDAG_JR2_Chr5g04190,VDAG_JR2_Chr4g01730,VDAG_JR2_Chr6g05180…
GO:0016108	tetraterpenoid metabolic process	biological_process	0.04306	26	2052	67	7785	VDAG_JR2_Chr3g09100,VDAG_JR2_Chr5g03280,VDAG_JR2_Chr2g12790,VDAG_JR2_Chr8g02100,VDAG_JR2_Chr4g05550,VDAG_JR2_Chr4g10620,VDAG_JR2_Chr5g08610,VDAG_JR2_Chr4g11290,VDAG_JR2_Chr4g10990,VDAG_JR2_Chr6g02300,VDAG_JR2_Chr5g11040,VDAG_JR2_Chr4g00220,VDAG_JR2_Chr7g03280,VDAG_JR2_Chr2g01530,VDAG_JR2_Chr3g12360,VDAG_JR2_Chr3g01010,VDAG_JR2_Chr5g03810,VDAG_JR2_Chr5g03130,VDAG_JR2_Chr6g05970,VDAG_JR2_Chr6g09680…
GO:0016109	tetraterpenoid biosynthetic process	biological_process	0.04306	26	2052	67	7785	VDAG_JR2_Chr5g05570,VDAG_JR2_Chr1g10590,VDAG_JR2_Chr5g00860,VDAG_JR2_Chr4g09600,VDAG_JR2_Chr5g06940,VDAG_JR2_Chr2g00040,VDAG_JR2_Chr2g01530,VDAG_JR2_Chr5g03810,VDAG_JR2_Chr3g12360,VDAG_JR2_Chr3g01010,VDAG_JR2_Chr5g03130,VDAG_JR2_Chr6g05970,VDAG_JR2_Chr6g09680,VDAG_JR2_Chr4g10990,VDAG_JR2_Chr4g11290,VDAG_JR2_Chr6g02300,VDAG_JR2_Chr5g11040,VDAG_JR2_Chr7g03280,VDAG_JR2_Chr4g00220,VDAG_JR2_Chr3g09100…
GO:0016116	carotenoid metabolic process	biological_process	0.04306	26	2052	67	7785	VDAG_JR2_Chr6g05970,VDAG_JR2_Chr5g03130,VDAG_JR2_Chr6g09680,VDAG_JR2_Chr2g01530,VDAG_JR2_Chr5g03810,VDAG_JR2_Chr3g01010,VDAG_JR2_Chr3g12360,VDAG_JR2_Chr4g09600,VDAG_JR2_Chr5g06940,VDAG_JR2_Chr2g00040,VDAG_JR2_Chr5g05570,VDAG_JR2_Chr1g10590,VDAG_JR2_Chr5g00860,VDAG_JR2_Chr4g05550,VDAG_JR2_Chr5g08610,VDAG_JR2_Chr4g10620,VDAG_JR2_Chr5g03280,VDAG_JR2_Chr3g09100,VDAG_JR2_Chr8g02100,VDAG_JR2_Chr2g12790…
GO:0016117	carotenoid biosynthetic process	biological_process	0.04306	26	2052	67	7785	VDAG_JR2_Chr4g05550,VDAG_JR2_Chr4g10620,VDAG_JR2_Chr5g08610,VDAG_JR2_Chr2g12790,VDAG_JR2_Chr8g02100,VDAG_JR2_Chr5g03280,VDAG_JR2_Chr3g09100,VDAG_JR2_Chr4g00220,VDAG_JR2_Chr7g03280,VDAG_JR2_Chr5g11040,VDAG_JR2_Chr6g02300,VDAG_JR2_Chr4g11290,VDAG_JR2_Chr4g10990,VDAG_JR2_Chr6g09680,VDAG_JR2_Chr5g03130,VDAG_JR2_Chr6g05970,VDAG_JR2_Chr3g12360,VDAG_JR2_Chr3g01010,VDAG_JR2_Chr5g03810,VDAG_JR2_Chr2g01530…
GO:0006551	leucine metabolic process	biological_process	0.044317	3	2052	4	7785	VDAG_JR2_Chr3g00870,VDAG_JR2_Chr8g08450,VDAG_JR2_Chr1g09300
GO:0009098	leucine biosynthetic process	biological_process	0.044317	3	2052	4	7785	VDAG_JR2_Chr8g08450,VDAG_JR2_Chr1g09300,VDAG_JR2_Chr3g00870
GO:0008235	metalloexopeptidase activity	molecular_function	0.044978	8	2052	16	7785	VDAG_JR2_Chr6g01770,VDAG_JR2_Chr4g11050,Novel00152,VDAG_JR2_Chr1g22350,VDAG_JR2_Chr5g01660,VDAG_JR2_Chr4g12190,VDAG_JR2_Chr5g05780,VDAG_JR2_Chr4g11560
GO:1901292	nucleoside phosphate catabolic process	biological_process	0.046256	4	2052	6	7785	VDAG_JR2_Chr3g08340,VDAG_JR2_Chr6g01590,VDAG_JR2_Chr3g13190,VDAG_JR2_Chr6g09000
GO:0016591	DNA-directed RNA polymerase II, holoenzyme	cellular_component	0.046434	27	2052	71	7785	VDAG_JR2_Chr1g01780,VDAG_JR2_Chr3g04620,VDAG_JR2_Chr7g00880,VDAG_JR2_Chr2g01720,VDAG_JR2_Chr7g04600,VDAG_JR2_Chr8g00400,VDAG_JR2_Chr4g04730,VDAG_JR2_Chr8g10340,VDAG_JR2_Chr1g23030,VDAG_JR2_Chr1g17030,VDAG_JR2_Chr5g09190,VDAG_JR2_Chr1g15170,VDAG_JR2_Chr5g09630,VDAG_JR2_Chr1g11320,VDAG_JR2_Chr5g07480,VDAG_JR2_Chr3g02520,VDAG_JR2_Chr1g22680,VDAG_JR2_Chr8g04900,VDAG_JR2_Chr4g09480,VDAG_JR2_Chr8g05300…
GO:0010604	positive regulation of macromolecule metabolic process	biological_process	0.046469	15	2052	36	7785	VDAG_JR2_Chr5g00640,VDAG_JR2_Chr3g07780,VDAG_JR2_Chr3g02490,VDAG_JR2_Chr4g01540,VDAG_JR2_Chr5g05310,VDAG_JR2_Chr1g20310,VDAG_JR2_Chr8g03380,VDAG_JR2_Chr1g01510,VDAG_JR2_Chr6g06010,VDAG_JR2_Chr1g10380,VDAG_JR2_Chr6g04790,VDAG_JR2_Chr4g09540,VDAG_JR2_Chr1g22750,VDAG_JR2_Chr1g20490,VDAG_JR2_Chr4g02230
GO:0016894	endonuclease activity, active with either ribo- or deoxyribonucleic acids and producing 3'-phosphomonoesters	molecular_function	0.047213	4	2052	6	7785	VDAG_JR2_Chr5g09810,VDAG_JR2_Chr6g08070,VDAG_JR2_Chr4g07320,VDAG_JR2_Chr1g24740
GO:0046933	proton-transporting ATP synthase activity, rotational mechanism	molecular_function	0.047312	3	2052	5	7785	VDAG_JR2_Chr3g01540,VDAG_JR2_Chr6g01480,VDAG_JR2_Chr7g04550
GO:0070838	divalent metal ion transport	biological_process	0.047459	18	2052	45	7785	VDAG_JR2_Chr1g16980,VDAG_JR2_Chr4g05490,VDAG_JR2_Chr1g11320,VDAG_JR2_Chr6g00550,VDAG_JR2_Chr4g02930,VDAG_JR2_Chr4g08440,VDAG_JR2_Chr8g10270,VDAG_JR2_Chr1g28400,VDAG_JR2_Chr4g03170,VDAG_JR2_Chr5g08470,VDAG_JR2_Chr3g07120,VDAG_JR2_Chr1g10830,VDAG_JR2_Chr1g09760,VDAG_JR2_Chr1g04630,VDAG_JR2_Chr2g05990,VDAG_JR2_Chr7g07720,VDAG_JR2_Chr1g03210,VDAG_JR2_Chr8g10300
GO:0009125	nucleoside monophosphate catabolic process	biological_process	0.048976	2	2052	2	7785	VDAG_JR2_Chr3g08340,VDAG_JR2_Chr3g13190
GO:0009159	deoxyribonucleoside monophosphate catabolic process	biological_process	0.048976	2	2052	2	7785	VDAG_JR2_Chr3g08340,VDAG_JR2_Chr3g13190
GO:0050144	nucleoside deoxyribosyltransferase activity	molecular_function	0.048976	2	2052	2	7785	VDAG_JR2_Chr3g13190,VDAG_JR2_Chr3g08340
GO:0070694	deoxyribonucleoside 5'-monophosphate N-glycosidase activity	molecular_function	0.048976	2	2052	2	7785	VDAG_JR2_Chr3g08340,VDAG_JR2_Chr3g13190

## Sheet: Table S5
Supplementary Table 5｜DEGs of cellulase, hemicellulase and pectinase in transcriptome
Gene_id	readcount_Vd_RAP	readcount_Vd_DMSO	log2FoldChange	pval	padj	Blast swiss prot
VDAG_JR2_Chr1g28720	419.083	60.1921	2.7996	7.79e-111	2.76e-109	sp|Q873X6|PGXB_EMENI Probable exopolygalacturonase B OS=Emericella nidulans (strain FGSC A4 / ATCC 38163 / CBS 112.46 / NRRL 194 / M139) GN=pgxB PE=2 SV=1//1.29639e-137
VDAG_JR2_Chr2g04570	906.361	154.521	2.5523	1.6694e-198	1.1764e-196	sp|P23903|E13B_BACCI Glucan endo-1,3-beta-glucosidase A1 OS=Bacillus circulans GN=glcA PE=1 SV=1//2.29269e-23
VDAG_JR2_Chr1g26140	1063.51	295.17	1.8492	9e-145	4.317e-143	sp|Q25BW5|BGL1A_PHACH Beta-glucosidase 1A OS=Phanerochaete chrysosporium GN=BGL1A PE=1 SV=1//7.27945e-09
VDAG_JR2_Chr1g29730	15.1406	4.96838	1.6076	0.0042199	0.0098056	sp|P15828|GUX1_HUMGT Exoglucanase 1 OS=Humicola grisea var. thermoidea GN=CBH-1 PE=1 SV=2//8.3083e-08
VDAG_JR2_Chr4g11580	49.1606	16.6023	1.5661	2.5028e-07	1.0036e-06	sp|Q00374|PELA_COLGL Pectin lyase OS=Colletotrichum gloeosporioides GN=PNLA PE=3 SV=1//7.83597e-157
VDAG_JR2_Chr2g00580	76.9979	29.1471	1.4015	2.6479e-08	1.1631e-07	sp|B8NJZ7|PLYF_ASPFN Probable pectate lyase F OS=Aspergillus flavus (strain ATCC 200026 / FGSC A1120 / NRRL 3357 / JCM 12722 / SRRC 167) GN=plyF PE=3 SV=2//3.80082e-87
VDAG_JR2_Chr4g00010	1519.73	707.219	1.1036	3.078e-85	8.2873e-84	sp|Q2TW69|AGALC_ASPOR Probable alpha-galactosidase C OS=Aspergillus oryzae (strain ATCC 42149 / RIB 40) GN=aglC PE=3 SV=1//0
VDAG_JR2_Chr5g00240	932.419	474.43	0.97478	1.61e-47	2.51e-46	sp|Q00446|PGLR1_COLLN Endopolygalacturonase 1 OS=Colletotrichum lindemuthianum GN=PG1 PE=3 SV=1//1.8088e-151
VDAG_JR2_Chr1g23240	10553.8	5569.6	0.92211	1.0907e-174	6.2259e-173	sp|Q4X084|EGLX_ASPFU Probable endo-1,3(4)-beta-glucanase AFUA_2G14360 OS=Neosartorya fumigata (strain ATCC MYA-4609 / Af293 / CBS 101355 / FGSC A1100) GN=AFUA_2G14360 PE=3 SV=1//1.81045e-59
VDAG_JR2_Chr3g12940	514.765	275.213	0.90336	1.0324e-24	9.5666e-24	sp|O59939|PLYB_COLGL Pectate lyase B OS=Colletotrichum gloeosporioides GN=PLB PE=3 SV=1//1.31324e-102
VDAG_JR2_Chr8g00120	121.631	69.8604	0.79996	1.29e-06	4.8e-06	sp|P52959|CTF1B_FUSSO Cutinase transcription factor 1 beta OS=Fusarium solani subsp. pisi GN=CTF1-BETA PE=2 SV=1//1.36878e-27
VDAG_JR2_Chr8g09650	241.091	148.392	0.70017	7.8001e-09	3.5547e-08	sp|Q8H116|MNS2_ARATH Mannosyl-oligosaccharide 1,2-alpha-mannosidase MNS2 OS=Arabidopsis thaliana GN=MNS2 PE=1 SV=1//1.1253e-11
VDAG_JR2_Chr6g00510	4000.53	2479.5	0.69014	1.704e-72	3.9619e-71	sp|Q0CTD7|BGLA_ASPTN Probable beta-glucosidase A OS=Aspergillus terreus (strain NIH 2624 / FGSC A1156) GN=bglA PE=3 SV=1//0
VDAG_JR2_Chr4g12170	151.997	95.8141	0.66573	6.6098e-06	2.2873e-05	sp|Q2UUZ1|EGLC_ASPOR Probable glucan endo-1,3-beta-glucosidase eglC OS=Aspergillus oryzae (strain ATCC 42149 / RIB 40) GN=eglC PE=3 SV=1//1.0888e-100
VDAG_JR2_Chr1g28060	4520.7	2918.83	0.63116	1.3395e-35	1.6425e-34	sp|P49426|EXG1_COCCA Glucan 1,3-beta-glucosidase OS=Cochliobolus carbonum GN=EXG1 PE=1 SV=1//0
VDAG_JR2_Chr5g00880	583.338	396.771	0.55603	4.3957e-12	2.4793e-11	sp|I1RII8|XYNB_GIBZE Endo-1,4-beta-xylanase B OS=Gibberella zeae (strain PH-1 / ATCC MYA-4620 / FGSC 9075 / NRRL 31084) GN=XYLB PE=1 SV=1//7.21793e-83
VDAG_JR2_Chr1g19300	15067.7	10546.3	0.51472	1.1144e-69	2.4465e-68	sp|B0XXF8|EGLC_ASPFC Probable glucan endo-1,3-beta-glucosidase eglC OS=Neosartorya fumigata (strain CEA10 / CBS 144.89 / FGSC A1163) GN=eglC PE=3 SV=1//6.7025e-101
VDAG_JR2_Chr2g08840	4760.63	3343.39	0.50984	2.6184e-45	3.928e-44	sp|Q5B430|BTGC_EMENI Glucan endo-1,3-beta-glucosidase btgC OS=Emericella nidulans (strain FGSC A4 / ATCC 38163 / CBS 112.46 / NRRL 194 / M139) GN=btgC PE=2 SV=1//6.46247e-112
VDAG_JR2_Chr1g22090	761.061	540.297	0.49426	5.16e-13	3.07e-12	sp|Q873X6|PGXB_EMENI Probable exopolygalacturonase B OS=Emericella nidulans (strain FGSC A4 / ATCC 38163 / CBS 112.46 / NRRL 194 / M139) GN=pgxB PE=2 SV=1//1.37519e-137
VDAG_JR2_Chr5g11350	1105.37	788.544	0.48726	9.619e-17	6.7122e-16	sp|Q5AZ53|MANC_EMENI Mannan endo-1,4-beta-mannosidase C OS=Emericella nidulans (strain FGSC A4 / ATCC 38163 / CBS 112.46 / NRRL 194 / M139) GN=manC PE=2 SV=1//2.13629e-129
VDAG_JR2_Chr5g04180	638.4	465.154	0.45675	1.336e-09	6.4655e-09	sp|Q5BFG8|BGLB_EMENI Beta-glucosidase B OS=Emericella nidulans (strain FGSC A4 / ATCC 38163 / CBS 112.46 / NRRL 194 / M139) GN=bglB PE=1 SV=1//0
VDAG_JR2_Chr2g00720	26123.5	19653.9	0.41053	7.0248e-51	1.1639e-49	sp|Q2UUZ1|EGLC_ASPOR Probable glucan endo-1,3-beta-glucosidase eglC OS=Aspergillus oryzae (strain ATCC 42149 / RIB 40) GN=eglC PE=3 SV=1//2.52896e-80
VDAG_JR2_Chr1g28900	1.22151	42.6999	-5.1275	1.4047e-20	1.1277e-19	sp|Q4WNA2|CBHA_ASPFU Probable 1,4-beta-D-glucan cellobiohydrolase A OS=Neosartorya fumigata (strain ATCC MYA-4609 / Af293 / CBS 101355 / FGSC A1100) GN=cbhA PE=3 SV=1//9.90425e-168
VDAG_JR2_Chr4g11280	5.30578	178.676	-5.0736	4.0182e-77	9.9506e-76	sp|Q0CCF8|PLYF_ASPTN Probable pectate lyase F OS=Aspergillus terreus (strain NIH 2624 / FGSC A1156) GN=plyF PE=3 SV=1//6.29849e-121
VDAG_JR2_Chr2g00430	15.5698	145.389	-3.2231	5.1459e-34	6.0939e-33	sp|A1DBJ7|PLYE_NEOFI Probable pectate lyase E OS=Neosartorya fischeri (strain ATCC 1020 / DSM 3700 / FGSC A1164 / NRRL 181) GN=plyE PE=3 SV=1//2.79848e-55
VDAG_JR2_Chr1g06240	1300.27	10903.6	-3.0679	0	0	sp|Q4WMU3|BGLF_ASPFU Probable beta-glucosidase F OS=Neosartorya fumigata (strain ATCC MYA-4609 / Af293 / CBS 101355 / FGSC A1100) GN=bglF PE=3 SV=2//0
VDAG_JR2_Chr1g28940	5.3048	29.8545	-2.4926	4.0312e-08	1.7432e-07	sp|O59939|PLYB_COLGL Pectate lyase B OS=Colletotrichum gloeosporioides GN=PLB PE=3 SV=1//5.63444e-60
VDAG_JR2_Chr4g12450	165.151	911.11	-2.4638	3.6472e-183	2.2628e-181	sp|P22222|E13B_CELCE Glucan endo-1,3-beta-glucosidase OS=Cellulosimicrobium cellulans PE=1 SV=1//3.80045e-23
VDAG_JR2_Chr1g21910	381.531	1909.62	-2.3234	2.6586e-279	2.8905e-277	sp|Q4WM08|CBHB_ASPFU Probable 1,4-beta-D-glucan cellobiohydrolase B OS=Neosartorya fumigata (strain ATCC MYA-4609 / Af293 / CBS 101355 / FGSC A1100) GN=cbhB PE=1 SV=1//2.26864e-169
VDAG_JR2_Chr5g09380	123.326	584.364	-2.2444	2.8522e-108	9.837e-107	sp|Q4WBU0|EGLD_ASPFU Probable endo-beta-1,4-glucanase D OS=Neosartorya fumigata (strain ATCC MYA-4609 / Af293 / CBS 101355 / FGSC A1100) GN=eglD PE=3 SV=1//7.83659e-41
VDAG_JR2_Chr3g12300	20.0653	90.3266	-2.1704	8.8922e-18	6.4865e-17	sp|Q00645|PLYB_EMENI Pectate lyase plyB OS=Emericella nidulans (strain FGSC A4 / ATCC 38163 / CBS 112.46 / NRRL 194 / M139) GN=plyB PE=1 SV=1//3.55082e-88
VDAG_JR2_Chr4g11890	133.103	477.53	-1.843	2.4358e-68	5.2073e-67	sp|Q9C1S9|GUX6_HUMIN Exoglucanase-6A OS=Humicola insolens GN=cel6A PE=1 SV=1//1.82735e-172
VDAG_JR2_Chr3g09940	1370.06	477.53	-1.6013	2.28E-317	2.96E-315	sp|Q09850|ENG2_SCHPO Putative endo-1,3(4)-beta-glucanase 2 OS=Schizosaccharomyces pombe (strain 972 / ATCC 24843) GN=eng2 PE=3 SV=1//5.17518e-162
VDAG_JR2_Chr6g09790	17.5116	477.53	-1.5294	5.3312e-07	2.0736e-06	sp|Q2US83|EGLD_ASPOR Probable endo-beta-1,4-glucanase D OS=Aspergillus oryzae (strain ATCC 42149 / RIB 40) GN=eglD PE=3 SV=1//1.41875e-36
VDAG_JR2_Chr4g09870	6.46872	477.53	-1.4107	0.0052264	0.01194	sp|A1DBS6|EGLD_NEOFI Probable endo-beta-1,4-glucanase D OS=Neosartorya fischeri (strain ATCC 1020 / DSM 3700 / FGSC A1164 / NRRL 181) GN=eglD PE=3 SV=1//3.6763e-46
VDAG_JR2_Chr4g01600	30.2268	477.53	-1.3872	6.3e-09	2.8942e-08	sp|Q4WCZ8|PGLRX_ASPFU Probable exopolygalacturonase X OS=Neosartorya fumigata (strain ATCC MYA-4609 / Af293 / CBS 101355 / FGSC A1100) GN=pgaX PE=3 SV=2//2.7489e-148
VDAG_JR2_Chr2g00660	138.231	477.53	-1.1696	8.1892e-24	7.4611e-23	sp|Q7SA23|GUX1A_NEUCR Exoglucanase 1 OS=Neurospora crassa (strain ATCC 24698 / 74-OR23-1A / CBS 708.71 / DSM 1257 / FGSC 987) GN=cbh-1 PE=3 SV=1//1.52864e-119
VDAG_JR2_Chr1g18750	27.5281	477.53	-1.0915	0.0022549	0.0055099	sp|O86365|Y584_MYCTU Uncharacterized glycosidase Rv0584 OS=Mycobacterium tuberculosis (strain ATCC 25618 / H37Rv) GN=Rv0584 PE=3 SV=1//2.07069e-50
VDAG_JR2_Chr2g04430	14.8222	477.53	-1.0521	0.014898	0.031224	sp|Q8X1P1|CUTI_BLUGH Cutinase OS=Blumeria graminis f. sp. hordei GN=CUT1 PE=3 SV=1//2.781e-44
VDAG_JR2_Chr4g11100	398.682	477.53	-1.0353	2.351e-15	1.5586e-14	sp|Q5AZ53|MANC_EMENI Mannan endo-1,4-beta-mannosidase C OS=Emericella nidulans (strain FGSC A4 / ATCC 38163 / CBS 112.46 / NRRL 194 / M139) GN=manC PE=2 SV=1//3.55549e-168
VDAG_JR2_Chr2g04070	46.664	477.53	-1.0335	1.6039e-07	6.5723e-07	sp|Q9WXE8|XYLO_PRERU Putative beta-xylosidase OS=Prevotella ruminicola PE=3 SV=2//5.66519e-24
VDAG_JR2_Chr8g11250	60.8586	477.53	-1.0267	1.7589e-08	7.7978e-08	sp|Q5BA88|PLYD_EMENI Probable pectate lyase D OS=Emericella nidulans (strain FGSC A4 / ATCC 38163 / CBS 112.46 / NRRL 194 / M139) GN=plyD PE=3 SV=1//1.493e-47
VDAG_JR2_Chr3g13470	113.733	477.53	-1.0172	3.6054e-15	2.3669e-14	sp|P0CT49|XYN1_MAGO7 Endo-1,4-beta-xylanase 1 OS=Magnaporthe oryzae (strain 70-15 / ATCC MYA-4617 / FGSC 8958) GN=XYL1 PE=3 SV=1//1.17344e-88
VDAG_JR2_Chr7g03190	41.0287	477.53	-0.9875	0.00013282	0.00038808	sp|A1DBS6|EGLD_NEOFI Probable endo-beta-1,4-glucanase D OS=Neosartorya fischeri (strain ATCC 1020 / DSM 3700 / FGSC A1164 / NRRL 181) GN=eglD PE=3 SV=1//7.26813e-25
VDAG_JR2_Chr2g02490	83.349	477.53	-0.9245	2.943e-09	1.3832e-08	sp|Q4WE86|AGALB_ASPFU Probable alpha-galactosidase B OS=Neosartorya fumigata (strain ATCC MYA-4609 / Af293 / CBS 101355 / FGSC A1100) GN=aglB PE=3 SV=2//6.77619e-153
VDAG_JR2_Chr4g08080	1337.62	477.53	-0.9106	5.8918e-22	4.986e-21	sp|Q4X084|EGLX_ASPFU Probable endo-1,3(4)-beta-glucanase AFUA_2G14360 OS=Neosartorya fumigata (strain ATCC MYA-4609 / Af293 / CBS 101355 / FGSC A1100) GN=AFUA_2G14360 PE=3 SV=1//1.59111e-65
VDAG_JR2_Chr4g11060	42.0629	477.53	-0.90389	5.8041e-05	0.00017947	sp|G4NBX2|CE12C_MAGO7 Endoglucanase cel12C OS=Magnaporthe oryzae (strain 70-15 / ATCC MYA-4617 / FGSC 8958) GN=cel12C PE=3 SV=1//2.3411e-45
VDAG_JR2_Chr1g28970	112.566	477.53	-0.8981	1.1281e-08	5.0663e-08	sp|Q5AX28|AGALD_EMENI Alpha-galactosidase D OS=Emericella nidulans (strain FGSC A4 / ATCC 38163 / CBS 112.46 / NRRL 194 / M139) GN=aglD PE=1 SV=2//2.86141e-09
VDAG_JR2_Chr4g02950	121.409	477.53	-0.86707	5.3654e-11	2.8476e-10	sp|Q0C8J3|MANC_ASPTN Probable mannan endo-1,4-beta-mannosidase C OS=Aspergillus terreus (strain NIH 2624 / FGSC A1156) GN=manC PE=3 SV=1//0
VDAG_JR2_Chr4g10880	71.4952	477.53	-0.85316	5.32e-07	2.07e-06	sp|Q9FY19|PGLR2_JUNAS Polygalacturonase OS=Juniperus ashei GN=JNA2 PE=1 SV=1//1.88115e-06
VDAG_JR2_Chr2g04540	420.496	477.53	-0.7861	1.7303e-25	1.6392e-24	sp|P49425|MANA_RHOM4 Mannan endo-1,4-beta-mannosidase OS=Rhodothermus marinus (strain ATCC 43812 / DSM 4252 / R-10) GN=manA PE=1 SV=3//4.60598e-87
VDAG_JR2_Chr7g01060	1102.5	477.53	-0.78112	1.0814e-54	1.8905e-53	sp|I2C092|MANBB_THIHE Beta-mannosidase B OS=Thielavia heterothallica GN=man9 PE=1 SV=1//0
VDAG_JR2_Chr1g28360	134.758	477.53	-0.75641	1.0871e-09	5.2965e-09	sp|Q4WL88|PLYC_ASPFU Probable pectate lyase C OS=Neosartorya fumigata (strain ATCC MYA-4609 / Af293 / CBS 101355 / FGSC A1100) GN=plyC PE=3 SV=1//2.04429e-112
VDAG_JR2_Chr3g12920	159.245	477.53	-0.74485	2.1036e-10	1.0692e-09	sp|Q7Z9M8|XG74_HYPJQ Xyloglucanase OS=Hypocrea jecorina (strain QM6a) GN=cel74a PE=1 SV=1//0
VDAG_JR2_Chr6g00450	3303.53	477.53	-0.74196	7.6293e-96	2.298e-94	sp|P49426|EXG1_COCCA Glucan 1,3-beta-glucosidase OS=Cochliobolus carbonum GN=EXG1 PE=1 SV=1//2.8083e-177
VDAG_JR2_Chr4g09790	4946.37	477.53	-0.72269	3.8101e-109	1.3261e-107	sp|G4NBX2|CE12C_MAGO7 Endoglucanase cel12C OS=Magnaporthe oryzae (strain 70-15 / ATCC MYA-4617 / FGSC 8958) GN=cel12C PE=3 SV=1//1.5044e-108
VDAG_JR2_Chr1g06450	472.631	477.53	-0.67955	6.7208e-21	5.4686e-20	sp|Q75DG6|DCW1_ASHGO Mannan endo-1,6-alpha-mannosidase DCW1 OS=Ashbya gossypii (strain ATCC 10895 / CBS 109.51 / FGSC 9923 / NRRL Y-1056) GN=DCW1 PE=3 SV=2//1.31034e-79
VDAG_JR2_Chr5g03940	253.99	477.53	-0.67352	1.5273e-12	8.9091e-12	sp|P07129|XYNB_BACPU Beta-xylosidase OS=Bacillus pumilus GN=xynB PE=1 SV=2//1.9266e-145
VDAG_JR2_Chr3g11570	174.636	477.53	-0.66261	5.89e-09	2.71e-08	sp|P52959|CTF1B_FUSSO Cutinase transcription factor 1 beta OS=Fusarium solani subsp. pisi GN=CTF1-BETA PE=2 SV=1//2.79122e-52
VDAG_JR2_Chr7g03350	527.822	477.53	-0.62907	3.9102e-20	3.0934e-19	sp|A2QG68|RGXB_ASPNC Alpha-L-rhamnosidase rgxB OS=Aspergillus niger (strain CBS 513.88 / FGSC A1513) GN=rgxB PE=2 SV=2//5.08222e-93
VDAG_JR2_Chr6g06610	137.697	477.53	-0.6092	2.1118e-06	7.7344e-06	sp|B2AC20|CEL6B_PODAN 1,4-beta-D-glucan cellobiohydrolase CEL6B OS=Podospora anserina (strain S / ATCC MYA-4624 / DSM 980 / FGSC 10383) GN=CEL6B PE=1 SV=1//6.52945e-130
VDAG_JR2_Chr8g09390	63.5926	477.53	-0.5962	0.0021978	0.0053784	sp|P79046|XYN1_HUMGT Endo-1,4-beta-xylanase 1 OS=Humicola grisea var. thermoidea GN=xyn1 PE=2 SV=1//1.95932e-08
VDAG_JR2_Chr8g05830	120.397	477.53	-0.55526	8.8758e-05	0.00026771	sp|P49426|EXG1_COCCA Glucan 1,3-beta-glucosidase OS=Cochliobolus carbonum GN=EXG1 PE=1 SV=1//3.52411e-178
VDAG_JR2_Chr2g03150	407.538	477.53	-0.54899	2.7025e-09	1.2734e-08	sp|G4N5V2|CE12B_MAGO7 Endoglucanase cel12B OS=Magnaporthe oryzae (strain 70-15 / ATCC MYA-4617 / FGSC 8958) GN=cel12B PE=1 SV=1//2.39664e-87
VDAG_JR2_Chr1g15250	400.879	477.53	-0.53533	1.7684e-07	7.2076e-07	sp|B8N5S6|BGLM_ASPFN Probable beta-glucosidase M OS=Aspergillus flavus (strain ATCC 200026 / FGSC A1120 / NRRL 3357 / JCM 12722 / SRRC 167) GN=bglM PE=3 SV=1//0
VDAG_JR2_Chr3g00650	405.014	477.53	-0.49937	1.5413e-10	7.9152e-10	sp|Q09850|ENG2_SCHPO Putative endo-1,3(4)-beta-glucanase 2 OS=Schizosaccharomyces pombe (strain 972 / ATCC 24843) GN=eng2 PE=3 SV=1//1.71329e-169
VDAG_JR2_Chr1g06940	69.6853	477.53	-0.4905	0.010038	0.021785	sp|P23903|E13B_BACCI Glucan endo-1,3-beta-glucosidase A1 OS=Bacillus circulans GN=glcA PE=1 SV=1//3.86617e-20
VDAG_JR2_Chr1g06850	8256.45	477.53	-0.45001	1.09e-49	1.76e-48	sp|P52959|CTF1B_FUSSO Cutinase transcription factor 1 beta OS=Fusarium solani subsp. pisi GN=CTF1-BETA PE=2 SV=1//0
VDAG_JR2_Chr8g11270	209.238	477.53	-0.44567	3.0595e-05	9.8248e-05	sp|P82594|IABF_STRCX Extracellular exo-alpha-(1-&gt;5)-L-arabinofuranosidase OS=Streptomyces chartreusis PE=1 SV=1//5.40323e-100
VDAG_JR2_Chr3g10450	81.4103	477.53	-0.43973	0.014869	0.031181	sp|Q5B7W2|MANBB_EMENI Beta-mannosidase B OS=Emericella nidulans (strain FGSC A4 / ATCC 38163 / CBS 112.46 / NRRL 194 / M139) GN=mndB PE=1 SV=2//0
VDAG_JR2_Chr2g06830	1947.74	477.53	-0.38915	5.4034e-20	4.2541e-19	sp|P49943|XYLB_BACOV Xylosidase/arabinosidase OS=Bacteroides ovatus GN=xsa PE=2 SV=1//1.57067e-19
VDAG_JR2_Chr3g09090	857.2	477.53	-0.37195	3.5097e-10	1.7604e-09	sp|O86365|Y584_MYCTU Uncharacterized glycosidase Rv0584 OS=Mycobacterium tuberculosis (strain ATCC 25618 / H37Rv) GN=Rv0584 PE=3 SV=1//3.39246e-17
VDAG_JR2_Chr7g03830	807.905	477.53	-0.34738	4.84e-09	2.24e-08	sp|Q00858|CGPB_FUSSO Cutinase gene palindrome-binding protein OS=Fusarium solani subsp. pisi PE=2 SV=1//0
VDAG_JR2_Chr1g02190	873.323	477.53	-0.34665	5.3004e-09	2.4478e-08	sp|B2GUY0|MA1B1_RAT Endoplasmic reticulum mannosyl-oligosaccharide 1,2-alpha-mannosidase OS=Rattus norvegicus GN=Man1b1 PE=2 SV=2//1.35299e-18

## Sheet: Table S6
Supplementary Table 6｜Fold change of VdNLP2, VdNLP3, VDH1 and VdFLUF in transcriptome
Gene_id	readcount_Vd_RAP	readcount_Vd_DMSO	log2FoldChange	pval	padj	Blast swiss prot
VDAG_JR2_Chr2g05460 (VDAG_01995/VdNLP2)	956.851	3648.91	-1.9311	0	0	-//-
VDAG_JR2_Chr4g05950 (VDAG_06993/VdNLP3)	113.098	383.984	-1.7635	2.14e-26	2.07e-25	-//-
VDAG_JR2_Chr2g02500 (VDAG_02273/VDH1)	2.39799	15.3175	-2.6753	9.87e-05	0.00029543	sp|Q06153|CEUL_OPHUL Cerato-ulmin OS=Ophiostoma ulmi GN=CU PE=1 SV=1//3.48977e-15
VDAG_JR2_Chr4g03060 (VDAG_01672/Vdfluffy)	660.317	1047.1	-0.66517	6.44e-26	6.18e-25	sp|O13360|FLUF_NEUCR Conidial development protein fluffy OS=Neurospora crassa (strain ATCC 24698 / 74-OR23-1A / CBS 708.71 / DSM 1257 / FGSC 987) GN=fl PE=2 SV=1//6.61297e-10
